# Supplementary material for: Chlorido[3,3′-dibutyl-5,5′-(pyridine-2,6-di­yl)dipyrazol-1-ido]gold(III)
Source: Acta Crystallogr Sect E Struct Rep Online. 2009 Dec 16;66(Pt 1):m64. doi: 10.1107/S1600536809050995 (PMC2980159; doi:10.1107/S1600536809050995)
Supplement: Supplementary file 1 [file e-66-00m64-sup1.cif]

##############################################################################
###                                                                        ###
###        Electronic paper (Acta Crystallographica Section E)             ###
###                                                                        ###
##############################################################################
#                                                                            #
# This CIF contains the data in a paper accepted for publication in Acta     #
# Crystallographica Section E. It conforms to the requirements of Notes      #
# for Authors for Section E, and has been peer reviewed under the auspices   #
# of the IUCr Commission on Journals.                                        #
#                                                                            #
# Full details of the Crystallographic Information File format               #
# are given in the paper "The Crystallographic Information File (CIF):       #
# a New Standard Archive File for Crystallography" by S. R. Hall, F. H.      #
# Allen and I. D. Brown [Acta Cryst. (1991), A47, 655-685].                  #
#                                                                            #
# The current version of the core CIF dictionary is obtainable from          #
# ftp://ftp.iucr.org/pub/cif_core.dic. The current version number is 2.4.    #
#                                                                            #
# Software is freely available for graphical display of the structure(s) in  #
# this CIF.  For information consult the CIF home page http://www.iucr.org/  #
# cif/home.html                                                              #
#                                                                            #
# This file may be used for bona fide research purposes within the           #
# scientific community so long as proper attribution is given to the journal # 
# article from which it was obtained.                                        #
#                                                                            #
##############################################################################
                                             
data_I
_audit_creation_method     SHELXL-97
_chemical_name_systematic
;
Chlorido[3,3'-dibutyl-5,5'-(pyridine-2,6-diyl)dipyrazol-1-ido]gold(III)
;
_chemical_name_common     ?
_chemical_formula_moiety     'C19 H23 Au Cl N5'
_chemical_formula_sum     'C19 H23 Au Cl N5'
_chemical_formula_iupac     '[Au Cl (C19 H23 N5)]'
_chemical_formula_weight     553.84
_chemical_melting_point     ?
_symmetry_cell_setting     Monoclinic
_symmetry_space_group_name_H-M     'P 21/c'
_symmetry_space_group_name_Hall     '-P 2ybc'
loop_
    _symmetry_equiv_pos_as_xyz
    'x, y, z'
    '-x, y+1/2, -z+1/2'
    '-x, -y, -z'
    'x, -y-1/2, z-1/2'
_cell_length_a     9.0003(3)
_cell_length_b     24.2220(7)
_cell_length_c     9.3042(3)
_cell_angle_alpha     90.00
_cell_angle_beta     101.3720(10)
_cell_angle_gamma     90.00
_cell_volume     1988.54(11)
_cell_formula_units_Z     4
_cell_measurement_reflns_used     6701
_cell_measurement_theta_min     ?
_cell_measurement_theta_max     ?
_cell_measurement_temperature     200(2)
_exptl_crystal_description     polyhedron
_exptl_crystal_colour     orange
_exptl_crystal_size_max     0.16
_exptl_crystal_size_mid     0.04
_exptl_crystal_size_min     0.04
_exptl_crystal_density_diffrn     1.850
_exptl_crystal_density_meas     ?
_exptl_crystal_density_method     'not measured'
_exptl_crystal_F_000     1072
_exptl_absorpt_coefficient_mu     7.545
_exptl_absorpt_correction_type     multi-scan
_exptl_absorpt_process_details
;
SADABS (Sheldrick, 2008b)
;
_exptl_absorpt_correction_T_min     0.3782
_exptl_absorpt_correction_T_max     0.7523
_exptl_special_details
;
;
_diffrn_ambient_temperature     200(2)
_diffrn_radiation_type     MoK\a
_diffrn_radiation_wavelength     0.71073
_diffrn_radiation_source     'fine-focus sealed tube'
_diffrn_radiation_monochromator     graphite
_diffrn_measurement_device_type     'Bruker SMART CCD'
_diffrn_measurement_method     '\w scans'
_diffrn_detector_area_resol_mean     ?
_diffrn_reflns_number     19560
_diffrn_reflns_av_R_equivalents     0.0910
_diffrn_reflns_av_sigmaI/netI     0.0801
_diffrn_reflns_theta_min     1.68
_diffrn_reflns_theta_max     27.46
_diffrn_reflns_theta_full     27.46
_diffrn_measured_fraction_theta_max     0.998
_diffrn_measured_fraction_theta_full     0.998
_diffrn_reflns_limit_h_min     -11
_diffrn_reflns_limit_h_max     11
_diffrn_reflns_limit_k_min     -31
_diffrn_reflns_limit_k_max     31
_diffrn_reflns_limit_l_min     -12
_diffrn_reflns_limit_l_max     12
_diffrn_standards_number     0
_diffrn_standards_interval_count     ?
_diffrn_standards_interval_time     ?
_diffrn_standards_decay_%     ?
_refine_special_details
;
Refinement of <i>F</i>^2^ against ALL reflections. The weighted <i>R</i>-factor
<i>wR</i> and goodness of fit <i>S</i> are based on <i>F</i>^2^, conventional
<i>R</i>-factors <i>R</i> are based on <i>F</i>, with <i>F</i> set to zero for
negative <i>F</i>^2^. The threshold expression of <i>F</i>^2^ >
\s(<i>F</i>^2^) is used only for calculating <i>R</i>-factors(gt) <i>etc</i>.
and is not relevant to the choice of reflections for refinement.
<i>R</i>-factors based on <i>F</i>^2^ are statistically about twice as large
as those based on <i>F</i>, and <i>R</i>- factors based on ALL data will be
even larger.
;
_reflns_number_total     4539
_reflns_number_gt     3103
_reflns_threshold_expression     I>2sigma(I)
_refine_ls_structure_factor_coef     Fsqd
_refine_ls_matrix_type     full
_refine_ls_R_factor_all     0.0927
_refine_ls_R_factor_gt     0.0482
_refine_ls_wR_factor_gt     0.0764
_refine_ls_wR_factor_ref     0.0889
_refine_ls_goodness_of_fit_ref     1.070
_refine_ls_restrained_S_all     1.070
_refine_ls_number_reflns     4539
_refine_ls_number_parameters     235
_refine_ls_number_restraints     0
_refine_ls_hydrogen_treatment     constr
_refine_ls_weighting_scheme     calc
_refine_ls_weighting_details
         'calc w=1/[\s^2^(Fo^2^)+(0.0241P)^2^+2.5681P] where P=(Fo^2^+2Fc^2^)/3'
_atom_sites_solution_hydrogens     geom
_atom_sites_solution_primary     direct
_atom_sites_solution_secondary     difmap
_refine_ls_shift/su_max     0.001
_refine_ls_shift/su_mean     0.000
_refine_diff_density_max     0.911
_refine_diff_density_min     -1.012
_refine_ls_extinction_method     none
_refine_ls_extinction_coef     ?
loop_
    _atom_type_symbol
    _atom_type_description
    _atom_type_scat_dispersion_real
    _atom_type_scat_dispersion_imag
    _atom_type_scat_source
    'C' 'C' 0.0033 0.0016
                         'International Tables Vol C Tables 4.2.6.8 and 6.1.1.4'
    'H' 'H' 0.0000 0.0000
                         'International Tables Vol C Tables 4.2.6.8 and 6.1.1.4'
    'N' 'N' 0.0061 0.0033
                         'International Tables Vol C Tables 4.2.6.8 and 6.1.1.4'
    'Cl' 'Cl' 0.1484 0.1585
                         'International Tables Vol C Tables 4.2.6.8 and 6.1.1.4'
    'Au' 'Au' -2.0133 8.8022
                         'International Tables Vol C Tables 4.2.6.8 and 6.1.1.4'
_computing_data_collection     'SMART (Siemens, 1996)'
_computing_cell_refinement     'SAINT (Siemens, 1996)'
_computing_data_reduction     'SAINT (Siemens, 1996)'
_computing_structure_solution     'SHELXTL (Sheldrick, 2008a)'
_computing_structure_refinement     'SHELXTL (Sheldrick, 2008a)'
_computing_molecular_graphics     'SHELXTL (Sheldrick, 2008a)'
_computing_publication_material     'SHELXTL (Sheldrick, 2008a)'
loop_
    _atom_site_type_symbol
    _atom_site_label
    _atom_site_fract_x
    _atom_site_fract_y
    _atom_site_fract_z
    _atom_site_U_iso_or_equiv
    _atom_site_adp_type
    _atom_site_calc_flag
    _atom_site_refinement_flags
    _atom_site_occupancy
    _atom_site_disorder_assembly
    _atom_site_disorder_group
    Au Au1 0.28448(3) 0.481560(12) 0.61190(3) 0.03110(10) Uani d . 1 . .
    Cl Cl1 0.3449(3) 0.44522(9) 0.8400(2) 0.0514(6) Uani d . 1 . .
    N N1 0.2300(7) 0.5101(2) 0.4082(6) 0.0347(15) Uani d . 1 . .
    C C2 0.1273(8) 0.5513(3) 0.3826(8) 0.0328(17) Uani d . 1 . .
    C C3 0.0815(9) 0.5696(3) 0.2393(8) 0.040(2) Uani d . 1 . .
    H H3 0.0069 0.5977 0.2156 0.048 Uiso calc R 1 . .
    C C4 0.1478(11) 0.5458(3) 0.1317(9) 0.050(2) Uani d . 1 . .
    H H4 0.1166 0.5578 0.0331 0.060 Uiso calc R 1 . .
    C C5 0.2585(10) 0.5050(3) 0.1635(9) 0.044(2) Uani d . 1 . .
    H H5 0.3070 0.4906 0.0897 0.053 Uiso calc R 1 . .
    C C6 0.2952(8) 0.4865(3) 0.3063(8) 0.0344(18) Uani d . 1 . .
    C C11 0.0767(8) 0.5693(3) 0.5158(7) 0.0316(18) Uani d . 1 . .
    N N12 0.1375(7) 0.5411(2) 0.6419(6) 0.0319(14) Uani d . 1 . .
    N N13 0.0917(6) 0.5633(2) 0.7583(6) 0.0293(14) Uani d . 1 . .
    C C14 -0.0014(8) 0.6050(3) 0.7037(8) 0.0311(17) Uani d . 1 . .
    C C15 -0.0165(8) 0.6099(3) 0.5537(8) 0.0328(18) Uani d . 1 . .
    H H15 -0.0773 0.6355 0.4906 0.039 Uiso calc R 1 . .
    C C16 -0.0734(9) 0.6395(3) 0.8036(8) 0.040(2) Uani d . 1 . .
    H H16A 0.0009 0.6458 0.8958 0.048 Uiso calc R 1 . .
    H H16B -0.1601 0.6190 0.8284 0.048 Uiso calc R 1 . .
    C C17 -0.1289(9) 0.6948(3) 0.7383(9) 0.042(2) Uani d . 1 . .
    H H17A -0.2064 0.6882 0.6485 0.050 Uiso calc R 1 . .
    H H17B -0.0429 0.7142 0.7085 0.050 Uiso calc R 1 . .
    C C18 -0.1964(9) 0.7326(3) 0.8389(9) 0.048(2) Uani d . 1 . .
    H H18A -0.1224 0.7370 0.9322 0.057 Uiso calc R 1 . .
    H H18B -0.2881 0.7149 0.8618 0.057 Uiso calc R 1 . .
    C C19 -0.2390(11) 0.7898(4) 0.7739(11) 0.066(3) Uani d . 1 . .
    H H19A -0.1466 0.8108 0.7709 0.098 Uiso calc R 1 . .
    H H19B -0.2990 0.8094 0.8349 0.098 Uiso calc R 1 . .
    H H19C -0.2986 0.7858 0.6743 0.098 Uiso calc R 1 . .
    C C21 0.3986(9) 0.4418(3) 0.3670(8) 0.041(2) Uani d . 1 . .
    N N22 0.4106(7) 0.4319(3) 0.5137(7) 0.0386(16) Uani d . 1 . .
    N N23 0.5062(8) 0.3898(3) 0.5598(8) 0.0465(18) Uani d . 1 . .
    C C24 0.5559(9) 0.3730(3) 0.4398(11) 0.049(2) Uani d . 1 . .
    C C25 0.4926(9) 0.4040(3) 0.3161(10) 0.049(2) Uani d . 1 . .
    H H25 0.5099 0.4002 0.2191 0.058 Uiso calc R 1 . .
    C C26 0.6668(11) 0.3245(4) 0.4558(13) 0.071(3) Uani d . 1 . .
    H H26A 0.7227 0.3261 0.3744 0.085 Uiso calc R 1 . .
    H H26B 0.7416 0.3291 0.5484 0.085 Uiso calc R 1 . .
    C C27 0.6011(12) 0.2719(4) 0.4563(15) 0.093(4) Uani d . 1 . .
    H H27A 0.5352 0.2656 0.3592 0.112 Uiso calc R 1 . .
    H H27B 0.5353 0.2718 0.5299 0.112 Uiso calc R 1 . .
    C C28 0.7134(12) 0.2229(5) 0.4898(16) 0.094(4) Uani d . 1 . .
    H H28A 0.7856 0.2244 0.4221 0.113 Uiso calc R 1 . .
    H H28B 0.7723 0.2265 0.5911 0.113 Uiso calc R 1 . .
    C C29 0.6347(14) 0.1689(5) 0.4739(15) 0.114(5) Uani d . 1 . .
    H H29A 0.5526 0.1693 0.5293 0.171 Uiso calc R 1 . .
    H H29B 0.7069 0.1396 0.5119 0.171 Uiso calc R 1 . .
    H H29C 0.5924 0.1620 0.3701 0.171 Uiso calc R 1 . .
loop_
    _atom_site_aniso_label
    _atom_site_aniso_U_11
    _atom_site_aniso_U_22
    _atom_site_aniso_U_33
    _atom_site_aniso_U_12
    _atom_site_aniso_U_13
    _atom_site_aniso_U_23
    Au1 0.03813(17) 0.03202(16) 0.02527(15) 0.00177(16) 0.01141(11) -0.00274(16)
    Cl1 0.0686(15) 0.0563(14) 0.0304(11) 0.0218(12) 0.0125(10) 0.0075(10)
    N1 0.051(4) 0.032(4) 0.024(3) -0.006(3) 0.015(3) -0.003(3)
    C2 0.039(5) 0.034(4) 0.029(4) -0.008(4) 0.016(3) -0.001(3)
    C3 0.053(5) 0.040(5) 0.026(4) 0.001(4) 0.005(4) 0.005(4)
    C4 0.079(7) 0.041(5) 0.032(5) -0.014(5) 0.019(5) -0.003(4)
    C5 0.072(6) 0.039(5) 0.030(4) -0.021(4) 0.031(4) -0.012(4)
    C6 0.045(5) 0.040(5) 0.024(4) -0.014(4) 0.021(3) -0.010(4)
    C11 0.043(5) 0.034(4) 0.019(4) -0.003(3) 0.010(3) 0.008(3)
    N12 0.038(4) 0.033(3) 0.027(3) 0.007(3) 0.013(3) -0.002(3)
    N13 0.029(3) 0.039(4) 0.022(3) 0.001(3) 0.010(3) -0.008(3)
    C14 0.032(4) 0.037(5) 0.024(4) 0.000(3) 0.007(3) 0.000(3)
    C15 0.041(5) 0.035(4) 0.021(4) 0.005(4) 0.003(3) 0.002(3)
    C16 0.041(5) 0.048(5) 0.031(4) 0.005(4) 0.006(4) -0.003(4)
    C17 0.045(5) 0.041(5) 0.038(5) 0.011(4) 0.004(4) -0.006(4)
    C18 0.051(6) 0.050(5) 0.039(5) 0.009(4) 0.003(4) -0.014(4)
    C19 0.080(7) 0.042(6) 0.067(7) 0.018(5) -0.005(5) -0.018(5)
    C21 0.054(5) 0.041(5) 0.031(5) -0.012(4) 0.020(4) -0.014(4)
    N22 0.046(4) 0.032(4) 0.041(4) 0.002(3) 0.018(3) -0.007(3)
    N23 0.047(4) 0.034(4) 0.067(5) 0.001(3) 0.031(4) 0.001(4)
    C24 0.046(5) 0.031(5) 0.079(7) -0.007(4) 0.036(5) -0.016(5)
    C25 0.050(6) 0.040(5) 0.064(6) -0.007(4) 0.031(5) -0.016(5)
    C26 0.075(7) 0.041(6) 0.106(9) -0.002(5) 0.041(6) -0.018(6)
    C27 0.055(7) 0.064(8) 0.170(13) 0.009(6) 0.042(7) 0.025(8)
    C28 0.062(7) 0.071(9) 0.152(12) 0.032(6) 0.027(7) 0.030(8)
    C29 0.104(11) 0.092(11) 0.141(13) 0.044(9) 0.011(9) 0.018(10)
_geom_special_details
;
All e.s.d.'s (except the e.s.d. in the dihedral angle between two l.s. planes)
are estimated using the full covariance matrix. The cell e.s.d.'s are taken
into account individually in the estimation of e.s.d.'s in distances, angles
and torsion angles; correlations between e.s.d.'s in cell parameters are only
used when they are defined by crystal symmetry. An approximate (isotropic)
treatment of cell e.s.d.'s is used for estimating e.s.d.'s involving l.s.
planes.
;
loop_
    _geom_bond_atom_site_label_1
    _geom_bond_atom_site_label_2
    _geom_bond_site_symmetry_2
    _geom_bond_distance
    _geom_bond_publ_flag
    Au1 N1 . 1.985(6) n
    Au1 N22 . 1.994(6) n
    Au1 N12 . 2.014(6) n
    Au1 Cl1 . 2.263(2) n
    N1 C6 . 1.338(8) ?
    N1 C2 . 1.349(9) ?
    C2 C3 . 1.389(10) ?
    C2 C11 . 1.469(9) ?
    C3 C4 . 1.387(11) ?
    C3 H3 . 0.9500 ?
    C4 C5 . 1.394(12) ?
    C4 H4 . 0.9500 ?
    C5 C6 . 1.379(10) ?
    C5 H5 . 0.9500 ?
    C6 C21 . 1.466(11) ?
    C11 N12 . 1.374(9) ?
    C11 C15 . 1.383(10) ?
    N12 N13 . 1.345(7) ?
    N13 C14 . 1.346(9) ?
    C14 C15 . 1.381(9) ?
    C14 C16 . 1.490(10) ?
    C15 H15 . 0.9500 ?
    C16 C17 . 1.515(10) ?
    C16 H16A . 0.9900 ?
    C16 H16B . 0.9900 ?
    C17 C18 . 1.519(10) ?
    C17 H17A . 0.9900 ?
    C17 H17B . 0.9900 ?
    C18 C19 . 1.529(11) ?
    C18 H18A . 0.9900 ?
    C18 H18B . 0.9900 ?
    C19 H19A . 0.9800 ?
    C19 H19B . 0.9800 ?
    C19 H19C . 0.9800 ?
    C21 N22 . 1.369(9) ?
    C21 C25 . 1.390(11) ?
    N22 N23 . 1.349(9) ?
    N23 C24 . 1.346(10) ?
    C24 C25 . 1.398(12) ?
    C24 C26 . 1.530(12) ?
    C25 H25 . 0.9500 ?
    C26 C27 . 1.403(12) ?
    C26 H26A . 0.9900 ?
    C26 H26B . 0.9900 ?
    C27 C28 . 1.551(13) ?
    C27 H27A . 0.9900 ?
    C27 H27B . 0.9900 ?
    C28 C29 . 1.482(15) ?
    C28 H28A . 0.9900 ?
    C28 H28B . 0.9900 ?
    C29 H29A . 0.9800 ?
    C29 H29B . 0.9800 ?
    C29 H29C . 0.9800 ?
loop_
    _geom_angle_atom_site_label_1
    _geom_angle_atom_site_label_2
    _geom_angle_atom_site_label_3
    _geom_angle_site_symmetry_1
    _geom_angle_site_symmetry_3
    _geom_angle
    _geom_angle_publ_flag
    N1 Au1 N22 . . 80.1(3) n
    N1 Au1 N12 . . 80.6(2) n
    N22 Au1 N12 . . 160.8(3) n
    N1 Au1 Cl1 . . 177.47(18) n
    N22 Au1 Cl1 . . 98.2(2) n
    N12 Au1 Cl1 . . 101.06(18) n
    C6 N1 C2 . . 124.9(6) ?
    C6 N1 Au1 . . 117.9(5) n
    C2 N1 Au1 . . 117.3(5) n
    N1 C2 C3 . . 118.0(7) ?
    N1 C2 C11 . . 112.7(6) n
    C3 C2 C11 . . 129.2(7) n
    C4 C3 C2 . . 118.1(8) ?
    C4 C3 H3 . . 120.9 ?
    C2 C3 H3 . . 120.9 ?
    C3 C4 C5 . . 122.2(8) ?
    C3 C4 H4 . . 118.9 ?
    C5 C4 H4 . . 118.9 ?
    C6 C5 C4 . . 117.5(7) ?
    C6 C5 H5 . . 121.3 ?
    C4 C5 H5 . . 121.3 ?
    N1 C6 C5 . . 119.2(8) ?
    N1 C6 C21 . . 112.1(6) n
    C5 C6 C21 . . 128.7(7) ?
    N12 C11 C15 . . 107.2(6) ?
    N12 C11 C2 . . 115.8(7) n
    C15 C11 C2 . . 137.0(7) ?
    N13 N12 C11 . . 110.8(6) ?
    N13 N12 Au1 . . 135.4(5) ?
    C11 N12 Au1 . . 113.6(5) n
    N12 N13 C14 . . 105.2(5) ?
    N13 C14 C15 . . 112.1(6) ?
    N13 C14 C16 . . 120.0(6) ?
    C15 C14 C16 . . 127.9(7) ?
    C14 C15 C11 . . 104.6(6) ?
    C14 C15 H15 . . 127.7 ?
    C11 C15 H15 . . 127.7 ?
    C14 C16 C17 . . 113.3(6) ?
    C14 C16 H16A . . 108.9 ?
    C17 C16 H16A . . 108.9 ?
    C14 C16 H16B . . 108.9 ?
    C17 C16 H16B . . 108.9 ?
    H16A C16 H16B . . 107.7 ?
    C16 C17 C18 . . 115.2(7) ?
    C16 C17 H17A . . 108.5 ?
    C18 C17 H17A . . 108.5 ?
    C16 C17 H17B . . 108.5 ?
    C18 C17 H17B . . 108.5 ?
    H17A C17 H17B . . 107.5 ?
    C17 C18 C19 . . 113.6(7) ?
    C17 C18 H18A . . 108.8 ?
    C19 C18 H18A . . 108.8 ?
    C17 C18 H18B . . 108.8 ?
    C19 C18 H18B . . 108.8 ?
    H18A C18 H18B . . 107.7 ?
    C18 C19 H19A . . 109.5 ?
    C18 C19 H19B . . 109.5 ?
    H19A C19 H19B . . 109.5 ?
    C18 C19 H19C . . 109.5 ?
    H19A C19 H19C . . 109.5 ?
    H19B C19 H19C . . 109.5 ?
    N22 C21 C25 . . 106.9(8) ?
    N22 C21 C6 . . 115.6(6) n
    C25 C21 C6 . . 137.5(8) ?
    N23 N22 C21 . . 111.6(6) ?
    N23 N22 Au1 . . 134.0(5) ?
    C21 N22 Au1 . . 114.3(5) n
    C24 N23 N22 . . 105.1(7) ?
    N23 C24 C25 . . 111.9(7) ?
    N23 C24 C26 . . 117.9(9) ?
    C25 C24 C26 . . 130.2(8) ?
    C21 C25 C24 . . 104.5(8) ?
    C21 C25 H25 . . 127.8 ?
    C24 C25 H25 . . 127.8 ?
    C27 C26 C24 . . 115.5(9) ?
    C27 C26 H26A . . 108.4 ?
    C24 C26 H26A . . 108.4 ?
    C27 C26 H26B . . 108.4 ?
    C24 C26 H26B . . 108.4 ?
    H26A C26 H26B . . 107.5 ?
    C26 C27 C28 . . 115.9(9) ?
    C26 C27 H27A . . 108.3 ?
    C28 C27 H27A . . 108.3 ?
    C26 C27 H27B . . 108.3 ?
    C28 C27 H27B . . 108.3 ?
    H27A C27 H27B . . 107.4 ?
    C29 C28 C27 . . 112.1(9) ?
    C29 C28 H28A . . 109.2 ?
    C27 C28 H28A . . 109.2 ?
    C29 C28 H28B . . 109.2 ?
    C27 C28 H28B . . 109.2 ?
    H28A C28 H28B . . 107.9 ?
    C28 C29 H29A . . 109.5 ?
    C28 C29 H29B . . 109.5 ?
    H29A C29 H29B . . 109.5 ?
    C28 C29 H29C . . 109.5 ?
    H29A C29 H29C . . 109.5 ?
    H29B C29 H29C . . 109.5 ?
data_global
_journal_date_recd_electronic     2009-11-13
_journal_date_accepted     2009-11-26
_journal_name_full     'Acta Crystallographica, Section E'
_journal_year     2010
_journal_volume     66
_journal_issue      1
_journal_page_first     m64
_journal_page_last     m64
_journal_paper_category     QM
_journal_coeditor_code     HG2593
_publ_contact_author_name     'Hashmi, A. Stephen K.'
_publ_contact_author_address
;
        Organisch-Chemisches Institut
        Ruprecht-Karls Universit\"at Heidelberg
        Im Neuenheimer Feld 270
        D-69120 Heidelberg
        Germany
;
_publ_contact_author_email     'hashmi@hashmi.de'
_publ_contact_author_fax     '049 6221 54- 4205'
_publ_contact_author_phone     '049 6221 54- 8413'
_publ_section_title
;
Chlorido[3,3'-dibutyl-5,5'-(pyridine-2,6-diyl)dipyrazol-1-ido]gold(III)
;
loop_
    _publ_author_name
    _publ_author_footnote
    _publ_author_address
    'Hashmi, A. Stephen K.' .
;
Organisch-Chemisches Institut
Ruprecht-Karls Universit\"at Heidelberg
Im Neuenheimer Feld 270
69120 Heidelberg
Germany
;
    'Lothsch\"utz, Christian' .
;
Organisch-Chemisches Institut
Ruprecht-Karls Universit\"at Heidelberg
Im Neuenheimer Feld 270
69120 Heidelberg
Germany
;
    'Rominger, Frank' .
;
Organisch-Chemisches Institut
Ruprecht-Karls Universit\"at Heidelberg
Im Neuenheimer Feld 270
69120 Heidelberg
Germany
;
_publ_section_synopsis     .
