# Supplementary material for: Chlorido[3,3′-dibutyl-5,5′-(pyridine-2,6-di­yl)dipyrazol-1-ido]gold(III)
Source: Acta Crystallogr Sect E Struct Rep Online. 2009 Dec 16;66(Pt 1):m64. doi: 10.1107/S1600536809050995 (PMC2980159; doi:10.1107/S1600536809050995)
Supplement: Supplementary file 2 [file e-66-00m64-Isup2.hkl]

# 
# h,k,l, Fc-squared, Fo-squared, sigma(Fo-squared) and status flag 
# 
data_I
_shelx_title ' clo3 in P2(1)/c' 
_shelx_refln_list_code          4 
_shelx_F_calc_maximum      417.35 
_exptl_crystal_F_000      1072.00 
_reflns_d_resolution_high  0.7707 
 
loop_ 
 _symmetry_equiv_pos_as_xyz 
 'x, y, z' 
 '-x, y+1/2, -z+1/2' 
 '-x, -y, -z' 
 'x, -y-1/2, z-1/2' 
 
_cell_length_a     9.0003 
_cell_length_b    24.2220 
_cell_length_c     9.3042 
_cell_angle_alpha  90.000 
_cell_angle_beta  101.372 
_cell_angle_gamma  90.000 
 
_shelx_F_squared_multiplier     1.000 
 
loop_ 
 _refln_index_h 
 _refln_index_k 
 _refln_index_l 
 _refln_F_squared_calc 
 _refln_F_squared_meas 
 _refln_F_squared_sigma 
 _refln_observed_status 
   1   0   0     4163.64     4379.24    130.60 o 
   2   0   0    63384.79    60995.82   1951.91 o 
   3   0   0    29391.17    29596.64   1142.90 o 
   4   0   0    12499.14    12618.99    313.95 o 
   5   0   0    37117.39    35360.29    946.70 o 
   6   0   0     1594.62     1656.62    251.97 o 
   7   0   0    15058.98    15220.78    789.92 o 
   8   0   0        9.55      -16.61    356.46 o 
   9   0   0     4928.01     4037.68    636.91 o 
  10   0   0     1944.45     1645.00    400.17 o 
  11   0   0     1102.71      737.42    669.01 o 
   1   1   0      860.48      794.17     26.22 o 
   2   1   0     1368.60     1310.81     43.44 o 
   3   1   0     2179.08     2236.46     61.91 o 
   4   1   0      179.91      180.65     32.72 o 
   5   1   0       47.33       32.87     69.02 o 
   6   1   0        7.85      339.61    133.48 o 
   7   1   0       14.45      135.24    140.57 o 
   8   1   0      131.45     -153.20    153.20 o 
   9   1   0        1.09       42.20    217.13 o 
  10   1   0        7.02      155.09    243.10 o 
  11   1   0       24.07      137.32    353.73 o 
   0   2   0   174183.56   147027.88   4172.32 o 
   1   2   0     1031.88     1202.28     41.47 o 
   2   2   0    49521.63    46091.04    686.50 o 
   3   2   0    23742.04    22263.19    432.16 o 
   4   2   0    10955.14    10992.91    270.88 o 
   5   2   0    33144.61    31243.48    736.57 o 
   6   2   0     1623.37     1820.28    134.05 o 
   7   2   0    14402.77    14500.92    544.37 o 
   8   2   0       58.97      279.45    221.41 o 
   9   2   0     4855.82     3725.11    508.27 o 
  10   2   0     1136.37     1345.97    285.13 o 
  11   2   0     1035.66      507.73    296.62 o 
   1   3   0     6799.28     7636.88    151.67 o 
   2   3   0    55772.15    56429.31    903.95 o 
   3   3   0     5660.10     6233.04    163.93 o 
   4   3   0     4598.05     4661.95    130.51 o 
   5   3   0      313.93      150.62     66.01 o 
   6   3   0      628.84      703.24     97.43 o 
   7   3   0       54.42      311.86    146.75 o 
   8   3   0     2183.74     1772.08    225.59 o 
   9   3   0       72.33      289.39    203.62 o 
  10   3   0      254.23      902.08    263.96 o 
  11   3   0      160.84      736.90    480.95 o 
   0   4   0    86380.03    80847.95   1686.43 o 
   1   4   0     3071.48     3164.93     79.25 o 
   2   4   0   154219.58   157169.16   2647.21 o 
   3   4   0    14774.82    15820.58    441.68 o 
   4   4   0    10047.47    10136.44    269.81 o 
   5   4   0    19107.98    19751.46    495.97 o 
   6   4   0     2984.46     2961.07    119.45 o 
   7   4   0    14101.34    14004.51    534.07 o 
   8   4   0      204.81      464.25    185.54 o 
   9   4   0     4828.61     4591.93    354.15 o 
  10   4   0      801.79      217.51    238.10 o 
  11   4   0      667.87      690.69    305.57 o 
   1   5   0    26215.85    25712.51    394.03 o 
   2   5   0    66238.77    65531.14   1390.79 o 
   3   5   0    18396.19    17430.94    370.20 o 
   4   5   0     4869.43     5013.31    163.52 o 
   5   5   0      694.32      712.22     81.34 o 
   6   5   0     2984.46     2932.72    132.32 o 
   7   5   0      239.84      179.29    166.55 o 
   8   5   0     2442.90     2182.06    251.39 o 
   9   5   0      182.61      345.28    208.26 o 
  10   5   0      620.40      886.48    267.50 o 
  11   5   0      333.98     1380.32    417.46 o 
   0   6   0    16272.15    15309.08    369.11 o 
   1   6   0     2795.76     2987.48    132.50 o 
   2   6   0    76070.91    71967.23   1833.69 o 
   3   6   0    14823.79    15237.68    340.64 o 
   4   6   0    13127.97    13406.94    348.59 o 
   5   6   0    13998.50    14921.15    423.64 o 
   6   6   0     1131.78     1269.48    142.82 o 
   7   6   0     9899.04    10511.47    535.14 o 
   8   6   0      217.04      -62.89    163.86 o 
   9   6   0     3023.32     2837.98    305.59 o 
  10   6   0      269.99       -5.70    308.95 o 
  11   6   0      490.05      617.98    325.56 o 
   1   7   0    26631.71    27293.47    562.81 o 
   2   7   0    24906.77    26104.01    560.27 o 
   3   7   0    16642.45    16827.60    405.98 o 
   4   7   0    11750.45    11801.25    325.74 o 
   5   7   0     4080.45     4159.23    175.99 o 
   6   7   0     9418.67     9912.41    301.88 o 
   7   7   0       35.92       85.12    152.36 o 
   8   7   0     4488.22     4567.54    324.08 o 
   9   7   0      512.43      780.36    234.38 o 
  10   7   0     1657.04     1168.54    335.29 o 
  11   7   0      504.65      141.51    284.83 o 
   0   8   0     6774.69     6586.56    193.19 o 
   1   8   0     2150.27     2195.32     82.30 o 
   2   8   0    13938.14    14131.83    393.71 o 
   3   8   0     3139.80     3200.35    136.49 o 
   4   8   0    32392.38    33473.95    676.94 o 
   5   8   0     4503.27     4302.52    174.00 o 
   6   8   0      418.84      325.79    113.04 o 
   7   8   0     6395.41     5911.39    339.99 o 
   8   8   0      123.41      193.95    181.07 o 
   9   8   0     2287.05     2213.69    282.01 o 
  10   8   0      599.91       50.91    279.45 o 
  11   8   0      466.69      224.35    297.77 o 
   1   9   0    32183.85    31413.37    596.16 o 
   2   9   0     5570.09     5915.82    231.41 o 
   3   9   0    18227.58    18315.73    412.69 o 
   4   9   0    29171.61    30042.68    788.64 o 
   5   9   0     4531.01     4435.04    182.16 o 
   6   9   0     9882.01    10047.07    299.21 o 
   7   9   0        1.45       49.34    147.66 o 
   8   9   0     4569.68     4358.57    328.26 o 
   9   9   0     1227.28     1018.10    283.10 o 
  10   9   0     2871.73     2286.35    330.38 o 
   0  10   0     4266.67     4394.46    145.69 o 
   1  10   0      704.70      944.43     61.00 o 
   2  10   0     6097.40     6660.34    237.11 o 
   3  10   0     1535.38     1692.39    117.32 o 
   4  10   0    20045.75    19751.27    458.04 o 
   5  10   0     3043.03     3000.69    177.59 o 
   6  10   0       12.63      -63.71     86.87 o 
   7  10   0     2778.13     2458.92    240.73 o 
   8  10   0       11.61       36.93    261.09 o 
   9  10   0      713.33      663.54    269.28 o 
  10  10   0      459.86     -146.02    259.53 o 
   1  11   0    44754.90    44540.57    829.50 o 
   2  11   0      681.80      495.44     77.67 o 
   3  11   0    17498.25    18324.99    427.21 o 
   4  11   0    24648.49    23726.36    534.82 o 
   5  11   0     5638.12     5403.25    213.75 o 
   6  11   0    14886.41    14532.63    397.38 o 
   7  11   0      233.03      121.43    235.31 o 
   8  11   0     6302.66     6368.58    391.28 o 
   9  11   0      657.77      341.93    226.67 o 
  10  11   0     2240.09     2631.24    416.73 o 
   0  12   0       48.13      165.88     45.81 o 
   1  12   0      535.95      466.43     63.25 o 
   2  12   0     1894.96     1980.93    126.35 o 
   3  12   0     1408.04     1281.88    117.88 o 
   4  12   0     1920.38     1936.33    136.15 o 
   5  12   0      537.73      420.82    102.89 o 
   6  12   0      318.70      576.15    137.45 o 
   7  12   0       96.75      161.91    173.13 o 
   8  12   0      173.30      301.66    198.88 o 
   9  12   0      250.86      408.41    287.25 o 
  10  12   0      153.80      369.00    293.98 o 
   1  13   0    25841.08    25791.30    456.42 o 
   2  13   0      495.75      485.77     88.80 o 
   3  13   0    15529.24    15927.95    415.16 o 
   4  13   0    13261.03    14311.02    414.26 o 
   5  13   0     5429.23     5677.89    229.88 o 
   6  13   0    19065.75    19895.93    551.55 o 
   7  13   0       12.51     -172.05    172.05 o 
   8  13   0     7634.42     7574.79    432.84 o 
   9  13   0      827.26      641.75    404.05 o 
  10  13   0     2066.51     4153.13    571.02 o 
   0  14   0      157.09       88.93    153.24 o 
   1  14   0       54.22      164.27     54.04 o 
   2  14   0      293.49      426.24     82.16 o 
   3  14   0      144.75      137.42     86.56 o 
   4  14   0      148.22      115.49    100.83 o 
   5  14   0       37.02      -94.68     94.68 o 
   6  14   0     1904.54     1726.90    162.73 o 
   7  14   0      179.02      207.79    186.38 o 
   8  14   0      398.24      567.55    229.51 o 
   9  14   0        2.88     -139.75    402.10 o 
  10  14   0        6.61      576.92    304.20 o 
   1  15   0    27752.30    27159.23    476.59 o 
   2  15   0     1755.74     1551.14    117.64 o 
   3  15   0    14118.22    13876.11    601.87 o 
   4  15   0    10329.72    10272.55    321.80 o 
   5  15   0     3758.10     3855.57    201.05 o 
   6  15   0    15499.79    14937.80    433.98 o 
   7  15   0        4.80       52.04    187.83 o 
   8  15   0     5506.90     6068.53    408.29 o 
   9  15   0      574.30      640.58    281.35 o 
  10  15   0     1467.72      899.62    336.68 o 
   0  16   0       56.58       56.33    184.64 o 
   1  16   0       85.57       54.85     51.75 o 
   2  16   0     1468.31     1275.99    128.80 o 
   3  16   0      157.76       88.78     97.48 o 
   4  16   0     2497.20     2901.97    185.11 o 
   5  16   0      312.30      126.46    124.36 o 
   6  16   0       17.00      -34.74    126.52 o 
   7  16   0      768.83      776.78    250.54 o 
   8  16   0       42.82      108.27    331.73 o 
   9  16   0      535.36      547.18    337.24 o 
   1  17   0    22478.07    22218.21    689.90 o 
   2  17   0     2871.83     2602.82    145.45 o 
   3  17   0     9196.39     8919.25    290.44 o 
   4  17   0     6872.18     6820.51    263.44 o 
   5  17   0      787.40     1209.61    155.62 o 
   6  17   0    11220.52    11092.47    378.19 o 
   7  17   0        8.90       72.29    197.11 o 
   8  17   0     5841.76     5933.89    418.17 o 
   9  17   0      420.98      791.46    303.30 o 
   0  18   0      186.25     -157.25    204.96 o 
   1  18   0       13.79      301.18    155.98 o 
   2  18   0     3314.93     3247.72    249.69 o 
   3  18   0      208.92      376.68    155.40 o 
   4  18   0     1541.75     1430.37    148.46 o 
   5  18   0     2156.14     2492.56    192.13 o 
   6  18   0      653.51      466.05    187.04 o 
   7  18   0     1552.63      913.97    474.72 o 
   8  18   0      185.15      112.58    337.91 o 
   9  18   0      711.88      624.06    441.25 o 
   1  19   0    10037.58     9969.25    444.13 o 
   2  19   0     3308.97     3111.13    256.34 o 
   3  19   0     7740.43     7980.40    437.21 o 
   4  19   0     3589.12     3913.31    282.67 o 
   5  19   0      463.95      270.34    287.11 o 
   6  19   0     5229.63     5180.94    341.41 o 
   7  19   0       54.09      523.72    522.03 o 
   8  19   0     3846.34     4848.83    910.59 o 
   9  19   0      248.76     -287.03    379.11 o 
   0  20   0     5260.12     5154.66    444.88 o 
   1  20   0      687.10     1214.14    253.35 o 
   2  20   0     5788.67     4918.57    324.15 o 
   3  20   0     2493.99     2220.61    233.87 o 
   4  20   0     2451.37     2620.98    251.11 o 
   5  20   0     2896.58     3106.35    276.63 o 
   6  20   0     1038.91     1293.39    431.81 o 
   7  20   0     2092.46     2933.97    493.85 o 
   8  20   0      445.41     1096.43    620.01 o 
   1  21   0     8967.43     8611.34    481.84 o 
   2  21   0     3802.77     3690.35    349.38 o 
   3  21   0     2318.43     2163.95    259.45 o 
   4  21   0     3115.10     3435.97    326.35 o 
   5  21   0      155.69      534.97    253.63 o 
   6  21   0     2754.60     2953.74    300.89 o 
   7  21   0       69.52     -179.04    518.65 o 
   8  21   0     1807.59     3548.88    705.33 o 
   0  22   0     8305.69     9180.36    837.95 o 
   1  22   0      197.64      840.97    205.67 o 
   2  22   0     4159.01     4529.42    320.97 o 
   3  22   0     3093.90     3012.06    281.27 o 
   4  22   0     3433.62     3500.99    308.88 o 
   5  22   0     3628.11     3732.82    319.39 o 
   6  22   0      552.75      497.12    312.85 o 
   7  22   0     2214.31     2382.33    582.00 o 
   8  22   0       94.50     -406.98   1006.04 o 
   1  23   0     2623.01     2410.00    265.88 o 
   2  23   0      959.69      975.56    352.11 o 
   3  23   0      446.44      306.97    205.87 o 
   4  23   0     1807.19     1475.01    251.61 o 
   5  23   0       45.92      430.58    238.12 o 
   6  23   0      775.28      736.78    261.85 o 
   7  23   0      112.76     -143.60    648.73 o 
   0  24   0    12057.48    11657.38   1011.11 o 
   1  24   0      261.25      144.67    201.80 o 
   2  24   0     4538.28     4677.67    347.73 o 
   3  24   0     3587.61     3240.58    409.42 o 
   4  24   0     2580.90     2843.32    312.62 o 
   5  24   0     3674.77     3254.07    396.26 o 
   6  24   0      241.52       44.12    297.53 o 
   7  24   0     2047.27     2021.46    702.79 o 
   1  25   0      335.25       99.71    203.23 o 
   2  25   0      271.87      305.57    207.81 o 
   3  25   0      133.41       -0.58    297.59 o 
   4  25   0      895.44     1431.96    309.80 o 
   5  25   0       37.52      343.81    435.03 o 
   6  25   0      135.79     -386.16    386.16 o 
   0  26   0     8405.03     7847.43    637.49 o 
   1  26   0      807.46      720.45    237.40 o 
   2  26   0     5665.02     6111.60    409.35 o 
   3  26   0     3345.15     3491.03    401.61 o 
   4  26   0     1666.69     2009.72    355.63 o 
   5  26   0     3463.94     4279.65    511.59 o 
   6  26   0      169.92     -456.30    456.30 o 
   1  27   0       15.31      155.77    259.69 o 
   2  27   0        1.23      560.11    300.05 o 
   3  27   0       14.19       30.79    245.79 o 
   4  27   0      148.38      333.05    309.75 o 
   5  27   0       61.01      -52.81    345.04 o 
   0  28   0     4962.15     5274.62    842.17 o 
   1  28   0      650.31      521.12    296.52 o 
   2  28   0     4941.28     4340.23    541.67 o 
   3  28   0     1262.84     1301.91    301.68 o 
   4  28   0      796.54      470.81    396.98 o 
   5  28   0     2020.34     1539.17    356.73 o 
   1  29   0      584.95     1204.32    336.59 o 
   2  29   0        6.32      596.09    278.09 o 
   3  29   0      212.01     -229.90    267.70 o 
   4  29   0       26.89     -314.44    314.44 o 
   0  30   0     2830.26     3506.05    542.49 o 
   1  30   0      236.55      355.98    290.75 o 
   2  30   0     3230.57     3678.86    396.56 o 
   3  30   0     1176.38     1300.57    340.57 o 
   1  31   0      972.74     1425.43    586.93 o 
 -11   1   1     1727.31     1862.93    332.29 o 
 -10   1   1        7.89     -256.89    256.89 o 
  -9   1   1     6424.06     6669.21    407.99 o 
  -8   1   1     2270.97     2315.37    244.60 o 
  -7   1   1    12706.48    12841.62    585.09 o 
  -6   1   1    19649.69    19438.70    575.96 o 
  -5   1   1     9294.46     9410.94    265.54 o 
  -4   1   1    61137.36    58889.86   1360.95 o 
  -3   1   1     1070.65     1133.90     89.03 o 
  -2   1   1    61327.02    57535.66    997.49 o 
  -1   1   1    10618.65    10917.63    176.96 o 
   0   1   1   110353.73   104201.50   1482.45 o 
   1   1   1    42204.73    43116.31    780.50 o 
   2   1   1      346.21      332.82     31.79 o 
   3   1   1    33177.49    33259.19    721.70 o 
   4   1   1       41.73      -51.78     92.90 o 
   5   1   1    18443.70    18706.01    662.72 o 
   6   1   1     1928.48     1631.30    179.66 o 
   7   1   1     9747.77     9358.44    508.47 o 
   8   1   1     3137.78     3104.61    274.08 o 
   9   1   1     1472.28     1899.53    270.62 o 
  10   1   1     3764.49     4280.20    386.81 o 
  11   1   1        3.75      836.24    332.85 o 
 -11   2   1       77.47       42.02    283.97 o 
 -10   2   1       43.57       95.24    273.68 o 
  -9   2   1       24.29      462.10    254.97 o 
  -8   2   1     1533.24     1375.99    213.18 o 
  -7   2   1      372.70      404.92    253.11 o 
  -6   2   1      204.67      188.37     70.92 o 
  -5   2   1     2270.63     2662.30    119.38 o 
  -4   2   1       91.69      155.49     64.68 o 
  -3   2   1     6251.49     6953.49    236.02 o 
  -2   2   1     4637.64     5108.93    138.79 o 
  -1   2   1     7112.54     7357.18    129.09 o 
   0   2   1       66.28      134.78     25.75 o 
   1   2   1      371.10      526.07     36.88 o 
   2   2   1    16308.34    17043.33    286.79 o 
   3   2   1        3.10      -12.57     39.90 o 
   4   2   1      554.16      613.99     77.69 o 
   5   2   1       14.18      144.90    110.73 o 
   6   2   1      291.91       84.39    126.04 o 
   7   2   1        7.39      -56.75    202.15 o 
   8   2   1      650.77      970.38    211.68 o 
   9   2   1      241.55       75.32    204.81 o 
  10   2   1       91.68      275.97    256.92 o 
  11   2   1      150.21      805.86    321.67 o 
 -11   3   1     1971.88     2469.41    356.75 o 
 -10   3   1       23.61      -65.23    266.28 o 
  -9   3   1     6006.18     5900.29    389.42 o 
  -8   3   1     1920.49     1932.74    264.05 o 
  -7   3   1     9530.58     9249.11    414.60 o 
  -6   3   1    17884.78    17672.20    476.09 o 
  -5   3   1     7319.14     6861.30    205.11 o 
  -4   3   1    41344.87    42352.77   1341.32 o 
  -3   3   1     1112.27     1254.85     80.73 o 
  -2   3   1    61159.25    60302.12   1164.73 o 
  -1   3   1    17089.57    18965.30    419.92 o 
   0   3   1    43169.61    42131.04    666.97 o 
   1   3   1    26077.85    24772.11    420.37 o 
   2   3   1    24110.05    25120.04    404.53 o 
   3   3   1    23267.26    22187.99    366.56 o 
   4   3   1      449.69      421.56     68.42 o 
   5   3   1    17575.79    17503.33    379.43 o 
   6   3   1     1405.05     1403.55    175.83 o 
   7   3   1     7479.83     7080.48    375.14 o 
   8   3   1     3859.88     3707.12    294.89 o 
   9   3   1     1429.90     1947.87    267.02 o 
  10   3   1     3121.03     3317.91    352.53 o 
  11   3   1        1.26       85.50    297.93 o 
 -11   4   1       39.73       -3.52    344.10 o 
 -10   4   1      373.22      409.40    236.53 o 
  -9   4   1        5.99      350.37    199.03 o 
  -8   4   1     3186.03     2997.58    267.86 o 
  -7   4   1     1231.84     1340.99    189.32 o 
  -6   4   1     2255.46     2433.05    180.19 o 
  -5   4   1     9623.38     9532.48    309.58 o 
  -4   4   1      355.76      490.53     71.44 o 
  -3   4   1    13375.00    12911.78    291.23 o 
  -2   4   1      754.25      661.62     73.36 o 
  -1   4   1     6443.71     6758.85    151.93 o 
   0   4   1    15423.76    14143.07    329.09 o 
   1   4   1     3613.83     4072.63    112.42 o 
   2   4   1    23383.36    24328.01    475.79 o 
   3   4   1       14.31       14.23     86.43 o 
   4   4   1      909.31      822.96     89.90 o 
   5   4   1       42.57      103.60    153.62 o 
   6   4   1     1544.49     1438.64    180.18 o 
   7   4   1      358.78      217.19    160.05 o 
   8   4   1     1336.57     1213.39    210.20 o 
   9   4   1      969.87     1313.83    461.39 o 
  10   4   1      213.89     -293.60    503.40 o 
  11   4   1      415.07     -228.60    290.87 o 
 -11   5   1     1553.37     1616.18    341.93 o 
 -10   5   1      156.44      214.65    242.17 o 
  -9   5   1     3608.20     3047.78    306.49 o 
  -8   5   1     1703.05     1501.70    218.05 o 
  -7   5   1     5783.25     5684.06    325.53 o 
  -6   5   1    10498.14    10643.19    326.78 o 
  -5   5   1     2517.68     2589.67    127.56 o 
  -4   5   1    21271.18    20337.91    436.77 o 
  -3   5   1      274.30      456.61     65.59 o 
  -2   5   1    74242.76    77811.26   1350.62 o 
  -1   5   1     7086.57     7338.55    177.42 o 
   0   5   1    13645.82    13482.11    246.17 o 
   1   5   1    15963.48    16093.95    303.84 o 
   2   5   1    20287.60    21796.57    407.78 o 
   3   5   1    28912.13    27913.27    595.50 o 
   4   5   1      260.38      354.71    102.72 o 
   5   5   1    19397.35    19290.97    375.83 o 
   6   5   1     1248.54     1014.82    180.30 o 
   7   5   1     5284.65     5239.03    324.13 o 
   8   5   1     3861.54     3946.60    312.09 o 
   9   5   1      747.28      832.27    285.85 o 
  10   5   1     1992.97     2175.53    321.70 o 
  11   5   1        0.13      468.12    326.98 o 
 -11   6   1        3.26     -256.93    277.87 o 
 -10   6   1     1518.76     1339.40    280.82 o 
  -9   6   1       19.55      -12.83    206.08 o 
  -8   6   1     3520.24     3246.65    280.49 o 
  -7   6   1     2070.06     2047.69    256.04 o 
  -6   6   1     5979.01     6078.58    252.64 o 
  -5   6   1    15364.91    15803.75    390.86 o 
  -4   6   1      233.48      228.85     67.71 o 
  -3   6   1    35747.28    34444.09    662.36 o 
  -2   6   1      984.73     1033.46     79.01 o 
  -1   6   1    18799.27    18735.67    348.81 o 
   0   6   1    28991.45    29155.56    630.00 o 
   1   6   1     7191.07     7916.77    201.10 o 
   2   6   1    25019.00    23828.79    479.38 o 
   3   6   1       23.09      169.13     76.86 o 
   4   6   1    13755.60    14297.91    340.16 o 
   5   6   1       38.29       88.54     66.54 o 
   6   6   1     6604.44     6722.98    257.93 o 
   7   6   1     1055.84     1046.39    184.41 o 
   8   6   1     2122.76     1380.84    267.63 o 
   9   6   1     1745.32     1994.99    375.28 o 
  10   6   1      404.32       19.17    448.19 o 
  11   6   1      921.60      853.49    328.28 o 
 -11   7   1     1736.75     2546.52    355.65 o 
 -10   7   1       34.28      455.64    390.88 o 
  -9   7   1     1795.07     2260.92    295.05 o 
  -8   7   1     1469.16     2273.63    448.54 o 
  -7   7   1     3793.99     3871.19    219.81 o 
  -6   7   1     4392.17     4546.11    201.15 o 
  -5   7   1     4342.87     4074.58    181.81 o 
  -4   7   1    16446.90    17642.98    460.37 o 
  -3   7   1      513.90      447.46     70.23 o 
  -2   7   1    33606.35    34558.32    847.80 o 
  -1   7   1      709.79      686.90     55.83 o 
   0   7   1    16758.86    17406.16    364.23 o 
   1   7   1     6694.23     7218.55    209.76 o 
   2   7   1    19910.46    19288.81    472.58 o 
   3   7   1    15645.46    15110.25    604.79 o 
   4   7   1     2998.34     2949.25    134.01 o 
   5   7   1    12891.89    12796.53    327.50 o 
   6   7   1     3951.77     4048.27    244.02 o 
   7   7   1     3207.43     2954.71    253.63 o 
   8   7   1     3520.23     3050.41    283.51 o 
   9   7   1      241.39       91.38    217.62 o 
  10   7   1     1029.94      969.42    300.17 o 
 -11   8   1        2.24      381.85    312.98 o 
 -10   8   1     3222.46     3172.84    391.81 o 
  -9   8   1      132.32      558.76    269.20 o 
  -8   8   1     3230.60     3295.77    282.63 o 
  -7   8   1     4309.21     4865.52    397.41 o 
  -6   8   1     5343.79     5299.70    236.38 o 
  -5   8   1    12352.23    11800.36    317.83 o 
  -4   8   1       67.81      157.43     73.06 o 
  -3   8   1    24296.96    23211.06    542.95 o 
  -2   8   1      784.22      761.04     84.24 o 
  -1   8   1    26934.62    25288.98    483.46 o 
   0   8   1    24890.41    23656.67    607.15 o 
   1   8   1     8646.52     8553.07    270.58 o 
   2   8   1    24203.87    25035.18    570.33 o 
   3   8   1      906.60      946.22     87.06 o 
   4   8   1    18335.21    18064.28    424.94 o 
   5   8   1      115.18      -47.26     73.95 o 
   6   8   1     5777.59     6038.09    257.83 o 
   7   8   1     2217.81     2239.85    244.39 o 
   8   8   1     2907.25     2876.79    281.57 o 
   9   8   1     2470.45     2347.65    299.49 o 
  10   8   1      220.54      508.21    275.90 o 
 -11   9   1      648.75      942.78    335.77 o 
 -10   9   1        5.11       90.46    248.74 o 
  -9   9   1     1184.31     1510.78    255.82 o 
  -8   9   1     1824.60     1878.18    239.38 o 
  -7   9   1      507.04      606.92    167.12 o 
  -6   9   1     1427.65     1522.63    126.47 o 
  -5   9   1      235.75      325.50     85.21 o 
  -4   9   1     7019.67     7378.67    253.73 o 
  -3   9   1      347.16      365.75     79.33 o 
  -2   9   1     3230.55     3304.51    137.15 o 
  -1   9   1      668.55      871.68     82.35 o 
   0   9   1    14391.17    13394.09    475.82 o 
   1   9   1     5330.91     5252.29    164.32 o 
   2   9   1      718.49      782.53     76.97 o 
   3   9   1     8805.41     9127.61    286.95 o 
   4   9   1     1688.31     1849.76    117.86 o 
   5   9   1     5961.51     6068.71    216.16 o 
   6   9   1     2486.76     2406.27    174.73 o 
   7   9   1     1505.11     1789.33    219.62 o 
   8   9   1     1289.70     1384.74    326.51 o 
   9   9   1       91.16      106.44    210.61 o 
  10   9   1      628.20     1175.69    302.93 o 
 -10  10   1     3006.99     2463.72    330.62 o 
  -9  10   1      659.79      430.85    281.64 o 
  -8  10   1     3638.26     3827.39    305.02 o 
  -7  10   1     3404.94     3529.97    228.55 o 
  -6  10   1     4351.01     4171.27    205.23 o 
  -5  10   1    16660.30    16671.27    629.60 o 
  -4  10   1     4219.62     4184.65    195.56 o 
  -3  10   1    39697.95    37288.46    902.30 o 
  -2  10   1     6463.30     6539.86    201.42 o 
  -1  10   1    36303.56    34839.89    731.94 o 
   0  10   1    12593.91    13493.37    409.77 o 
   1  10   1    11634.78    11272.67    248.37 o 
   2  10   1    26259.76    24815.46    564.84 o 
   3  10   1     7019.59     6971.45    222.71 o 
   4  10   1    41554.02    38745.39    781.50 o 
   5  10   1      852.49      651.25    119.70 o 
   6  10   1    13485.20    14052.97    444.10 o 
   7  10   1     3724.74     4346.69    309.42 o 
   8  10   1     3137.08     3264.98    298.35 o 
   9  10   1     3037.57     3008.02    321.94 o 
  10  10   1      260.31      815.72    427.22 o 
 -10  11   1        0.15     -238.67    238.67 o 
  -9  11   1      888.43      972.26    236.71 o 
  -8  11   1      165.80      541.09    201.89 o 
  -7  11   1      194.11        7.96    131.39 o 
  -6  11   1      105.90       97.85     98.89 o 
  -5  11   1      576.81      679.94    104.75 o 
  -4  11   1     3362.04     3047.54    161.43 o 
  -3  11   1      579.76      876.65    103.11 o 
  -2  11   1     3318.14     3606.12    150.79 o 
  -1  11   1       20.52       60.71     54.19 o 
   0  11   1     6120.66     6590.00    235.88 o 
   1  11   1      167.67      133.89     71.31 o 
   2  11   1     5371.45     5901.53    180.35 o 
   3  11   1     3674.74     3978.97    226.03 o 
   4  11   1      579.17      678.03     98.38 o 
   5  11   1     2481.66     2574.42    152.76 o 
   6  11   1      538.53      635.70    117.64 o 
   7  11   1       78.11      231.51    175.39 o 
   8  11   1      598.05      789.97    246.93 o 
   9  11   1        5.02      129.59    237.81 o 
  10  11   1      295.56      678.17    331.14 o 
 -10  12   1     3151.59     2763.62    351.21 o 
  -9  12   1      941.79        2.69    217.39 o 
  -8  12   1     5615.56     5477.70    375.71 o 
  -7  12   1     2878.12     3075.23    221.29 o 
  -6  12   1     1337.20     1576.23    144.43 o 
  -5  12   1    12692.65    13578.43    377.78 o 
  -4  12   1     1446.37     1438.20    145.51 o 
  -3  12   1    20919.11    20260.44    531.26 o 
  -2  12   1     3965.46     4400.68    169.82 o 
  -1  12   1    31403.08    30056.64    697.06 o 
   0  12   1    11653.46    11633.34    354.45 o 
   1  12   1    17386.19    17379.76    384.38 o 
   2  12   1    25704.95    25191.95    501.78 o 
   3  12   1     2693.68     2726.64    145.33 o 
   4  12   1    30046.72    30013.78    651.23 o 
   5  12   1      570.63      513.79    119.62 o 
   6  12   1    15198.13    15935.76    433.82 o 
   7  12   1     2961.79     2773.59    288.96 o 
   8  12   1     1437.04     1712.96    290.66 o 
   9  12   1     3440.50     3119.21    402.05 o 
  10  12   1      109.17     -101.95    284.19 o 
 -10  13   1       34.28      161.31    285.54 o 
  -9  13   1       49.38     -166.86    230.77 o 
  -8  13   1        5.77       78.10    198.38 o 
  -7  13   1        1.82     -133.89    133.89 o 
  -6  13   1      775.55      934.32    133.47 o 
  -5  13   1        9.88       28.87    101.28 o 
  -4  13   1      161.23      284.43     97.13 o 
  -3  13   1      494.53      445.87     90.02 o 
  -2  13   1      116.49      230.67     73.15 o 
  -1  13   1      678.96      835.50    125.37 o 
   0  13   1       52.55       62.19    105.11 o 
   1  13   1        5.91       98.40     68.55 o 
   2  13   1      277.87      443.84     89.66 o 
   3  13   1       78.23      177.02    108.25 o 
   4  13   1      369.04      540.24    102.94 o 
   5  13   1      100.10      264.80    120.07 o 
   6  13   1       10.65       86.94    136.90 o 
   7  13   1       15.12       62.01    178.49 o 
   8  13   1      168.13      406.26    220.67 o 
   9  13   1        7.20     -105.97    336.15 o 
  10  13   1        1.82     -292.85    490.37 o 
 -10  14   1     2718.96     2853.35    389.27 o 
  -9  14   1      705.43      623.66    255.53 o 
  -8  14   1     3881.36     3472.35    376.78 o 
  -7  14   1     4658.39     5158.12    287.14 o 
  -6  14   1     2900.78     2597.25    177.41 o 
  -5  14   1    12630.78    12459.77    403.38 o 
  -4  14   1     1427.97     1282.45    125.71 o 
  -3  14   1    21470.66    21064.64    576.47 o 
  -2  14   1      715.02      770.43    126.93 o 
  -1  14   1    22649.12    23656.07    753.71 o 
   0  14   1     9538.49     9755.96    376.44 o 
   1  14   1    19556.02    19634.20    458.66 o 
   2  14   1    24126.64    23854.99    549.27 o 
   3  14   1     2084.16     2295.13    142.40 o 
   4  14   1    24025.79    24334.20    614.53 o 
   5  14   1      779.26      732.50    123.42 o 
   6  14   1    15761.22    15470.95    438.87 o 
   7  14   1     4162.67     4884.30    344.40 o 
   8  14   1     1964.87     1777.93    304.07 o 
   9  14   1     2184.62     1946.27    355.04 o 
  10  14   1      170.06       61.53    417.46 o 
 -10  15   1       16.61      249.11    308.81 o 
  -9  15   1       24.08      -25.96    257.45 o 
  -8  15   1      577.54      851.40    251.80 o 
  -7  15   1       33.47      -41.48    156.62 o 
  -6  15   1       11.72      -15.52    117.68 o 
  -5  15   1      177.68      246.11    113.49 o 
  -4  15   1     1240.09     1390.21    135.66 o 
  -3  15   1       91.42       -3.61    109.71 o 
  -2  15   1      148.95      134.54     83.06 o 
  -1  15   1      467.38      351.27    128.18 o 
   0  15   1      227.60      413.19    124.22 o 
   1  15   1      524.34      482.49     89.82 o 
   2  15   1      290.59      241.54     86.59 o 
   3  15   1      650.14      732.75    109.35 o 
   4  15   1       42.10       41.18    117.81 o 
   5  15   1     1219.62     1415.11    150.15 o 
   6  15   1      833.88      851.19    151.28 o 
   7  15   1      526.39      840.46    222.36 o 
   8  15   1       83.05     -213.99    213.99 o 
   9  15   1       48.73      674.49    297.15 o 
  -9  16   1      254.95      237.52    261.54 o 
  -8  16   1     3339.67     4354.52    364.64 o 
  -7  16   1     3625.86     4055.96    274.62 o 
  -6  16   1     3406.07     3489.77    214.67 o 
  -5  16   1     5311.09     5847.32    254.50 o 
  -4  16   1       22.14      156.55    135.84 o 
  -3  16   1    16844.04    16311.85    435.56 o 
  -2  16   1      791.88     1074.99    108.74 o 
  -1  16   1    20604.00    21280.76    569.50 o 
   0  16   1    10525.47    10932.44    348.98 o 
   1  16   1    13717.07    13249.12    513.50 o 
   2  16   1    22844.14    23746.92    786.00 o 
   3  16   1      967.38      997.81    117.11 o 
   4  16   1    19556.16    20562.46    612.98 o 
   5  16   1      388.20      335.91    126.23 o 
   6  16   1     8423.07     8631.76    324.86 o 
   7  16   1     2488.98     2104.76    268.68 o 
   8  16   1     1705.91     1657.51    285.01 o 
   9  16   1     1776.67     2222.86    347.88 o 
  -9  17   1      288.15      144.80    321.48 o 
  -8  17   1      692.77      796.67    264.50 o 
  -7  17   1       85.36      372.72    207.82 o 
  -6  17   1      688.57      753.59    169.92 o 
  -5  17   1       80.61       22.37    144.68 o 
  -4  17   1      838.99      757.13    127.43 o 
  -3  17   1      400.23      211.16     97.47 o 
  -2  17   1     3912.09     3759.78    222.42 o 
  -1  17   1     1424.10     1372.31    139.09 o 
   0  17   1      945.25     1214.70    126.27 o 
   1  17   1     1937.21     2148.47    136.42 o 
   2  17   1     3242.30     3229.06    196.35 o 
   3  17   1     4849.94     4495.75    216.08 o 
   4  17   1      237.85      198.83    113.44 o 
   5  17   1     3119.50     2858.59    236.61 o 
   6  17   1      327.91      565.69    174.52 o 
   7  17   1      765.99      360.04    322.85 o 
   8  17   1      727.97     1135.98    332.97 o 
   9  17   1      142.60     -328.37    328.37 o 
  -9  18   1      235.13      503.76    823.59 o 
  -8  18   1     2800.50     3762.22    511.13 o 
  -7  18   1     2719.19     3094.80    391.38 o 
  -6  18   1     2842.82     3107.44    280.55 o 
  -5  18   1     6898.04     7036.94    323.03 o 
  -4  18   1       75.17        7.95    132.65 o 
  -3  18   1    12667.90    13191.14    439.24 o 
  -2  18   1      238.72      535.63    135.32 o 
  -1  18   1    10599.27    10428.39    366.46 o 
   0  18   1     5982.61     6039.31    328.83 o 
   1  18   1     5810.87     5800.01    386.01 o 
   2  18   1    10388.76    10232.10    469.21 o 
   3  18   1      477.45      442.82    213.61 o 
   4  18   1    11232.48    11143.47    403.52 o 
   5  18   1      877.59      800.03    208.57 o 
   6  18   1     4415.49     4074.89    399.80 o 
   7  18   1     1020.31      973.61    291.20 o 
   8  18   1     1830.15     1494.17    441.57 o 
   9  18   1     1115.42      506.75    715.46 o 
  -9  19   1      583.94      534.61    430.78 o 
  -8  19   1      520.25     1620.14    638.60 o 
  -7  19   1      598.81      275.56    629.99 o 
  -6  19   1     3202.69     3069.46    281.25 o 
  -5  19   1      135.74       83.04    169.56 o 
  -4  19   1     2029.02     1903.37    220.57 o 
  -3  19   1       45.33      -81.73    159.60 o 
  -2  19   1     6370.43     6962.13    363.32 o 
  -1  19   1      284.02      417.80    161.91 o 
   0  19   1     4299.68     4288.13    289.93 o 
   1  19   1     4460.20     4116.79    284.94 o 
   2  19   1     1801.99     1732.48    208.46 o 
   3  19   1     6518.03     6175.80    555.33 o 
   4  19   1       23.86      203.41    163.42 o 
   5  19   1     4132.73     3561.57    282.57 o 
   6  19   1      511.78      138.57    263.11 o 
   7  19   1     1320.39     1164.33    372.27 o 
   8  19   1     1573.16     1464.43    629.30 o 
  -8  20   1     2206.02     2418.37    543.14 o 
  -7  20   1      845.53     1018.56    295.62 o 
  -6  20   1     1420.99     1848.03    257.53 o 
  -5  20   1     4965.33     5061.41    335.51 o 
  -4  20   1       82.90      134.34    172.07 o 
  -3  20   1     4315.01     4011.24    300.42 o 
  -2  20   1      737.52      206.45    159.50 o 
  -1  20   1     8183.92     8426.28    485.12 o 
   0  20   1     6574.03     6075.91    706.17 o 
   1  20   1     3207.25     3228.03    265.00 o 
   2  20   1     9393.47     9454.86    488.91 o 
   3  20   1      261.93       98.96    163.46 o 
   4  20   1     4704.17     4161.27    301.01 o 
   5  20   1      358.51        4.14    224.87 o 
   6  20   1     2329.53     2513.52    593.24 o 
   7  20   1      404.19     -285.07    685.90 o 
   8  20   1     1119.24     1447.82    614.94 o 
  -8  21   1      490.14     1133.34    476.02 o 
  -7  21   1      808.16     1338.79    337.87 o 
  -6  21   1     3668.60     3773.00    356.50 o 
  -5  21   1      173.95      312.63    207.06 o 
  -4  21   1     5000.13     5507.28    352.11 o 
  -3  21   1       24.72      -18.36    174.47 o 
  -2  21   1     4449.29     4275.23    306.34 o 
  -1  21   1     2466.52     2667.44    267.01 o 
   0  21   1     7309.30     7481.17    442.61 o 
   1  21   1     7101.71     6594.92    568.10 o 
   2  21   1     1996.19     2084.85    241.79 o 
   3  21   1     7404.10     7383.52    397.21 o 
   4  21   1       24.40      -66.82    172.73 o 
   5  21   1     4391.10     4507.69    327.30 o 
   6  21   1      611.52      -52.55    262.87 o 
   7  21   1     1386.22      427.57    404.59 o 
   8  21   1     1047.19      968.72    495.03 o 
  -8  22   1     1001.75      592.92    472.84 o 
  -7  22   1      294.86      919.92    369.32 o 
  -6  22   1     1098.45      812.11    282.86 o 
  -5  22   1     2511.99     2039.06    270.84 o 
  -4  22   1      220.35      170.32    294.08 o 
  -3  22   1     2926.62     2791.43    278.93 o 
  -2  22   1      519.34      823.72    199.82 o 
  -1  22   1     3699.55     3802.93    307.73 o 
   0  22   1     1379.43     1633.91    227.18 o 
   1  22   1      563.77      614.36    201.61 o 
   2  22   1     3796.81     3665.86    298.91 o 
   3  22   1        5.74      163.25    186.78 o 
   4  22   1     1638.11     1798.31    260.36 o 
   5  22   1       46.48      203.40    210.60 o 
   6  22   1     1097.52     1878.59    465.23 o 
   7  22   1      245.51     -379.76    379.76 o 
  -7  23   1     1262.85      504.87    425.34 o 
  -6  23   1     2982.56     2480.74    351.48 o 
  -5  23   1      386.32      373.47    234.04 o 
  -4  23   1     7378.31     7201.88    420.98 o 
  -3  23   1       39.22     -184.66    184.66 o 
  -2  23   1     5935.91     6040.82    374.86 o 
  -1  23   1     1705.88     1447.83    240.97 o 
   0  23   1     6663.90     7018.95    399.33 o 
   1  23   1     5052.06     5109.01    345.11 o 
   2  23   1      743.72      613.37    213.85 o 
   3  23   1     7649.40     7650.94    428.41 o 
   4  23   1        0.01       92.34    231.65 o 
   5  23   1     4084.12     3884.79    426.73 o 
   6  23   1      569.65      769.45    325.60 o 
   7  23   1     1419.46     1080.85    481.96 o 
  -7  24   1      131.62      144.84    455.12 o 
  -6  24   1      516.50      547.70    329.29 o 
  -5  24   1      492.05      312.12    244.67 o 
  -4  24   1      294.47       36.40    215.53 o 
  -3  24   1     1343.35     1734.75    325.78 o 
  -2  24   1      599.65      409.06    203.01 o 
  -1  24   1      384.51      214.39    230.92 o 
   0  24   1      908.57      530.65    222.63 o 
   1  24   1      362.97      676.35    244.82 o 
   2  24   1     1009.11      695.70    228.86 o 
   3  24   1       50.27      -21.64    391.35 o 
   4  24   1      516.06      269.65    231.47 o 
   5  24   1        3.42      482.25    312.62 o 
   6  24   1      357.35      464.00    424.74 o 
   7  24   1      200.82      287.87    491.52 o 
  -7  25   1     1294.20      451.73    593.83 o 
  -6  25   1     2730.69     3046.05    371.85 o 
  -5  25   1      514.30     1002.70    353.39 o 
  -4  25   1     6070.51     6127.13    411.78 o 
  -3  25   1       81.91      238.99    225.34 o 
  -2  25   1     6676.85     6311.08    402.91 o 
  -1  25   1     1923.33     1959.06    266.58 o 
   0  25   1     4788.15     4493.64    346.84 o 
   1  25   1     5827.70     6467.02    808.75 o 
   2  25   1     1028.32      475.17    226.80 o 
   3  25   1     6160.82     6209.43    478.43 o 
   4  25   1       18.83      -63.97    256.77 o 
   5  25   1     2769.14     2767.77    341.64 o 
   6  25   1      446.25     1472.94    414.28 o 
  -6  26   1       48.07     -233.03    283.43 o 
  -5  26   1        3.45      627.85    281.68 o 
  -4  26   1      148.68      117.17    249.56 o 
  -3  26   1      249.14      -61.83    268.47 o 
  -2  26   1       27.69      175.49    224.31 o 
  -1  26   1        6.23       60.43    211.02 o 
   0  26   1      213.67      602.99    336.02 o 
   1  26   1       61.36     -208.59    208.59 o 
   2  26   1       18.22     -213.31    213.31 o 
   3  26   1        0.05      216.95    300.94 o 
   4  26   1      192.66      -63.59    248.71 o 
   5  26   1        3.36      358.11    281.73 o 
   6  26   1       27.22     -231.82    362.96 o 
  -5  27   1      459.50     1497.86    335.49 o 
  -4  27   1     4952.67     5466.97    422.50 o 
  -3  27   1       90.20      255.60    248.84 o 
  -2  27   1     6727.27     7074.97    459.75 o 
  -1  27   1     1442.26     2215.73    363.27 o 
   0  27   1     2779.69     2576.69    313.32 o 
   1  27   1     4362.81     4922.43    445.50 o 
   2  27   1      987.51     1605.13    431.29 o 
   3  27   1     4091.48     4611.45    403.87 o 
   4  27   1        9.87      332.74    271.27 o 
   5  27   1     3104.41     3488.88    389.15 o 
  -5  28   1       37.33      125.65    290.60 o 
  -4  28   1       54.07     -272.85    272.85 o 
  -3  28   1       57.48      -93.83    261.34 o 
  -2  28   1       64.77      486.43    272.38 o 
  -1  28   1       36.24       57.29    254.18 o 
   0  28   1        1.50     -226.28    226.28 o 
   1  28   1       27.62      244.00    243.62 o 
   2  28   1      142.37      726.29    447.21 o 
   3  28   1       18.10      130.43    271.96 o 
   4  28   1        1.62       52.22    339.67 o 
  -4  29   1     3409.85     3395.46    401.23 o 
  -3  29   1       19.10     -295.99    326.62 o 
  -2  29   1     4619.72     4139.66    388.90 o 
  -1  29   1      827.83      592.48    286.08 o 
   0  29   1     1774.09     2197.26    350.46 o 
   1  29   1     2228.49     1994.82    395.76 o 
   2  29   1      543.77     1151.80    497.04 o 
   3  29   1     2438.31     1994.45    431.39 o 
   4  29   1        8.01       64.90    304.64 o 
  -3  30   1      794.14     1340.48    351.39 o 
  -2  30   1       84.75      199.80    302.74 o 
  -1  30   1      206.05      223.01    282.52 o 
   0  30   1      121.02      207.88    281.25 o 
   1  30   1      249.54      718.51    313.61 o 
   2  30   1      182.19      279.83    441.43 o 
   3  30   1       13.90      311.42    322.81 o 
  -1  31   1      710.61      842.26    321.54 o 
   0  31   1     1497.08     1421.09    338.83 o 
   1  31   1     1292.13     1602.48    338.52 o 
 -11   0   2     1262.78      856.01    419.30 o 
 -10   0   2     3348.85     3569.72    638.60 o 
  -9   0   2     3600.68     3382.53    427.62 o 
  -8   0   2    12693.46    13549.19    763.89 o 
  -7   0   2      465.14      599.78    171.31 o 
  -6   0   2    33940.49    31995.67    940.11 o 
  -5   0   2    10950.18    12650.04    699.69 o 
  -4   0   2    27896.27    25710.00   1010.48 o 
  -3   0   2    22773.68    24383.20    958.85 o 
  -2   0   2     4317.00     4421.97    151.80 o 
  -1   0   2    28339.44    27073.62    633.27 o 
   0   0   2      628.99      409.03     80.08 o 
   1   0   2   138160.88   130596.02   3133.87 o 
   2   0   2      849.42      800.78    118.26 o 
   3   0   2    40857.39    39862.15    805.13 o 
   4   0   2     9191.85     9085.78    310.85 o 
   5   0   2     7579.17     7759.45    647.04 o 
   6   0   2    16685.78    17581.66   1273.81 o 
   7   0   2     1157.77     1147.54    271.87 o 
   8   0   2    10149.44    10165.34    703.99 o 
   9   0   2      248.35      244.96    457.83 o 
  10   0   2     2823.24     2527.49    490.57 o 
 -11   1   2       11.58      884.08    308.67 o 
 -10   1   2       44.88      101.02    289.93 o 
  -9   1   2      126.71      159.56    197.43 o 
  -8   1   2      102.41       42.92    162.01 o 
  -7   1   2      113.74        1.23     89.42 o 
  -6   1   2      256.70      233.64     80.39 o 
  -5   1   2      890.40     1213.50    111.19 o 
  -4   1   2     1185.58     1298.57     87.96 o 
  -3   1   2      483.85      675.81     70.77 o 
  -2   1   2     5693.40     5596.41    135.89 o 
  -1   1   2    15603.45    15013.94    302.79 o 
   0   1   2      162.08       22.10     36.46 o 
   1   1   2     4349.86     4586.64    154.59 o 
   2   1   2      455.87      549.03     59.81 o 
   3   1   2      262.29      235.65     48.75 o 
   4   1   2      740.12      620.25     47.35 o 
   5   1   2      258.94      225.45    156.59 o 
   6   1   2      161.59       65.00    144.44 o 
   7   1   2       30.05     -139.64    139.64 o 
   8   1   2        1.59       26.35    281.88 o 
   9   1   2      166.32      668.55    262.71 o 
  10   1   2       20.63      -30.60    311.35 o 
 -11   2   2     1358.42     1649.95    327.00 o 
 -10   2   2     3105.31     3278.31    337.05 o 
  -9   2   2     1618.66     1130.86    235.80 o 
  -8   2   2    13277.25    13332.56    604.84 o 
  -7   2   2      130.18       38.51     96.13 o 
  -6   2   2    34152.78    34481.32    709.02 o 
  -5   2   2     8257.08     7840.55    297.34 o 
  -4   2   2    34557.73    31529.02    689.63 o 
  -3   2   2    46122.11    46013.05    839.99 o 
  -2   2   2     5079.26     5573.05    137.38 o 
  -1   2   2    47353.57    45716.44    747.15 o 
   0   2   2       48.56       74.48     40.00 o 
   1   2   2    27970.82    28385.56    604.99 o 
   2   2   2      204.46      284.99     61.32 o 
   3   2   2    22178.80    21095.04    371.68 o 
   4   2   2    10275.77    10055.79    205.65 o 
   5   2   2     6968.35     6817.71    318.29 o 
   6   2   2    16464.43    16049.64    567.06 o 
   7   2   2      708.20      492.91    187.03 o 
   8   2   2     9027.76     8867.53    462.98 o 
   9   2   2      189.69      450.30    343.09 o 
  10   2   2     2245.35     1906.20    373.08 o 
 -11   3   2       19.59      135.06    339.24 o 
 -10   3   2      265.82      181.64    236.22 o 
  -9   3   2      672.29      732.43    204.96 o 
  -8   3   2      503.04     1100.87    202.69 o 
  -7   3   2     4080.11     3699.30    203.50 o 
  -6   3   2     1027.93      891.12    104.51 o 
  -5   3   2     7150.68     6880.00    232.95 o 
  -4   3   2     3469.99     3610.09    143.07 o 
  -3   3   2      351.99      462.02     61.91 o 
  -2   3   2     6753.05     7438.94    224.77 o 
  -1   3   2     6249.07     6797.46    176.93 o 
   0   3   2      182.43      265.89     49.18 o 
   1   3   2     1839.12     1979.83     91.94 o 
   2   3   2     2537.18     2527.60     97.94 o 
   3   3   2      447.30      443.38     54.19 o 
   4   3   2     2990.13     2974.40    122.59 o 
   5   3   2     2000.25     2110.86     94.64 o 
   6   3   2     1537.51     1451.46    263.60 o 
   7   3   2      620.08      691.14    218.97 o 
   8   3   2       43.42      176.80    196.19 o 
   9   3   2     1035.09     1700.49    323.35 o 
  10   3   2      118.70      483.15    280.92 o 
 -11   4   2     1961.87     2608.91    355.88 o 
 -10   4   2     1796.88     1664.29    284.42 o 
  -9   4   2     1558.54     1119.14    233.46 o 
  -8   4   2    10499.13     9833.38    454.83 o 
  -7   4   2      165.05      222.73     92.71 o 
  -6   4   2    22587.00    21254.17    784.08 o 
  -5   4   2     2715.18     2650.78    134.35 o 
  -4   4   2    21769.77    21728.15    589.81 o 
  -3   4   2    23420.09    23319.07    473.24 o 
  -2   4   2     9637.28     9161.50    284.68 o 
  -1   4   2    62165.77    58295.69    951.25 o 
   0   4   2      116.99       89.89     50.90 o 
   1   4   2    43163.46    40821.78    801.74 o 
   2   4   2     2119.58     2203.44    101.16 o 
   3   4   2    32209.19    31841.03    553.70 o 
   4   4   2     9883.30     9979.61    243.41 o 
   5   4   2     6624.54     6468.99    263.52 o 
   6   4   2    11033.59    10972.54    452.60 o 
   7   4   2      273.96      261.92    164.84 o 
   8   4   2     6986.45     7108.24    416.64 o 
   9   4   2      107.35      -11.47    260.18 o 
  10   4   2     1981.61     2185.23    342.60 o 
 -11   5   2      507.42      595.28    284.15 o 
 -10   5   2      860.07     1010.56    409.81 o 
  -9   5   2      914.91      558.56    252.38 o 
  -8   5   2      325.89      307.59    171.62 o 
  -7   5   2     7450.93     7444.87    256.18 o 
  -6   5   2      279.59      141.80     87.77 o 
  -5   5   2     8575.70     8074.40    266.03 o 
  -4   5   2    10799.93    11758.98    377.11 o 
  -3   5   2      378.82      313.88     61.97 o 
  -2   5   2    18871.86    19005.51    392.88 o 
  -1   5   2     1129.27     1030.42     80.15 o 
   0   5   2     5887.60     6293.26    179.96 o 
   1   5   2       97.88      164.48     69.56 o 
   2   5   2    11416.16    12294.58    312.28 o 
   3   5   2     4591.94     4804.77    155.43 o 
   4   5   2    10955.74    11293.46    288.45 o 
   5   5   2     2677.75     2730.70    119.14 o 
   6   5   2     2194.01     1985.14    214.67 o 
   7   5   2     3146.24     2967.26    271.10 o 
   8   5   2       11.64       78.07    192.64 o 
   9   5   2     1425.70     1880.94    317.86 o 
  10   5   2      215.43      197.67    335.53 o 
 -11   6   2     1338.77     1354.40    315.95 o 
 -10   6   2     1351.15     1807.02    293.94 o 
  -9   6   2      307.91      149.13    192.10 o 
  -8   6   2     5510.20     5906.12    349.25 o 
  -7   6   2        5.01       72.39    137.83 o 
  -6   6   2    11093.43    11785.66    384.56 o 
  -5   6   2      740.09      505.30     84.49 o 
  -4   6   2    25271.24    24179.73    513.64 o 
  -3   6   2     7854.76     7655.13    216.25 o 
  -2   6   2    20534.66    21029.60    480.03 o 
  -1   6   2    39241.09    37988.16    872.89 o 
   0   6   2     1899.67     1934.32    101.88 o 
   1   6   2    37874.12    38491.91   1166.66 o 
   2   6   2     5909.38     6110.73    172.25 o 
   3   6   2    17292.46    17057.37    450.73 o 
   4   6   2    12623.24    12397.59    296.51 o 
   5   6   2     3962.36     4200.19    160.97 o 
   6   6   2    10674.64    10392.14    443.24 o 
   7   6   2        9.11      -59.12    154.96 o 
   8   6   2     3747.44     3839.39    322.48 o 
   9   6   2      224.16      506.28    235.07 o 
  10   6   2     1277.81     1588.44    328.80 o 
 -11   7   2      580.69      790.58    305.51 o 
 -10   7   2     1811.88     1916.69    352.36 o 
  -9   7   2     1846.82     2025.55    284.55 o 
  -8   7   2      544.06      820.66    311.15 o 
  -7   7   2    11169.48    10734.44    356.09 o 
  -6   7   2      507.12      469.66     99.07 o 
  -5   7   2    16803.53    17652.46    421.91 o 
  -4   7   2    19620.07    20294.37    499.99 o 
  -3   7   2    12659.61    13884.19    330.14 o 
  -2   7   2    14310.80    14420.69    332.26 o 
  -1   7   2      304.61      341.33     69.62 o 
   0   7   2    15531.32    14526.46    403.14 o 
   1   7   2      177.23      198.09     64.97 o 
   2   7   2    11262.69    11358.58    308.58 o 
   3   7   2     5004.73     5478.69    175.67 o 
   4   7   2    12759.72    13379.78    319.57 o 
   5   7   2     3901.52     3983.99    186.40 o 
   6   7   2     3017.97     2879.42    239.71 o 
   7   7   2     6106.97     6520.89    437.87 o 
   8   7   2        6.89     -198.14    198.14 o 
   9   7   2     2300.27     2321.84    303.06 o 
  10   7   2      211.48      265.35    287.50 o 
 -11   8   2      607.54      772.47    315.65 o 
 -10   8   2      867.10     1240.04    287.25 o 
  -9   8   2      404.79       49.31    197.21 o 
  -8   8   2     3248.45     3302.70    279.99 o 
  -7   8   2       16.28      -84.67    146.55 o 
  -6   8   2     6546.39     6627.82    238.40 o 
  -5   8   2       33.27      -15.13     87.40 o 
  -4   8   2    10087.72    10459.67    311.28 o 
  -3   8   2     6938.87     7287.10    220.38 o 
  -2   8   2    10971.15    11419.88    287.46 o 
  -1   8   2    30735.44    30068.17    602.22 o 
   0   8   2     3276.81     3448.02    163.94 o 
   1   8   2    24117.86    23243.09    486.77 o 
   2   8   2     5477.40     5502.24    183.61 o 
   3   8   2     4201.81     4146.62    153.79 o 
   4   8   2     5870.46     6046.71    215.40 o 
   5   8   2     2676.04     2267.61    139.08 o 
   6   8   2     4204.16     4622.86    320.96 o 
   7   8   2       47.34      -16.03    165.09 o 
   8   8   2     1292.38     1344.89    355.56 o 
   9   8   2      264.58     -204.12    204.12 o 
  10   8   2      646.78     1067.00    311.81 o 
 -11   9   2      567.38     1256.78    334.75 o 
 -10   9   2     1402.71     1029.83    309.39 o 
  -9   9   2     4685.74     5118.01    412.83 o 
  -8   9   2      704.32      947.15    240.82 o 
  -7   9   2     7598.91     8387.81    424.47 o 
  -6   9   2       74.34      250.31     96.54 o 
  -5   9   2    14404.34    14152.05    371.54 o 
  -4   9   2     9090.35     9266.43    272.70 o 
  -3   9   2    22339.65    21207.29    468.96 o 
  -2   9   2    28561.35    26736.16    560.41 o 
  -1   9   2     3052.12     2949.34    240.26 o 
   0   9   2    40918.31    40200.51    789.78 o 
   1   9   2       11.04        4.71     50.08 o 
   2   9   2    24358.78    23804.86    507.23 o 
   3   9   2     3949.01     3882.05    169.23 o 
   4   9   2    15079.85    15279.29    362.95 o 
   5   9   2    12113.14    11914.98    333.07 o 
   6   9   2     2302.62     2341.50    225.81 o 
   7   9   2     5773.59     5974.19    359.77 o 
   8   9   2       11.24      229.07    205.95 o 
   9   9   2     2026.94     2326.70    336.75 o 
  10   9   2      530.37      321.71    272.48 o 
 -11  10   2      277.68      358.83    508.90 o 
 -10  10   2      309.10      691.01    270.20 o 
  -9  10   2      232.85     -172.85    197.99 o 
  -8  10   2      475.68      490.74    229.95 o 
  -7  10   2      206.18      152.48    116.85 o 
  -6  10   2     1853.72     2108.40    149.46 o 
  -5  10   2       71.87      161.69     98.05 o 
  -4  10   2     5255.50     5102.17    224.87 o 
  -3  10   2     1774.64     1738.10    117.80 o 
  -2  10   2     9586.46     9936.57    331.21 o 
  -1  10   2     8612.33     9051.20    310.65 o 
   0  10   2       76.94       58.51     58.96 o 
   1  10   2     8359.66     8904.07    237.69 o 
   2  10   2     5019.75     5201.08    200.41 o 
   3  10   2     4941.19     5485.46    188.89 o 
   4  10   2     4749.11     4800.66    195.29 o 
   5  10   2      591.60      679.25    108.99 o 
   6  10   2     1718.95     1843.83    213.91 o 
   7  10   2       20.32     -142.79    142.79 o 
   8  10   2      939.28      795.75    285.07 o 
   9  10   2       24.56     -208.96    208.96 o 
  10  10   2      227.68      269.95    405.76 o 
 -10  11   2     1381.30     2056.04    406.25 o 
  -9  11   2     4807.43     4443.51    403.31 o 
  -8  11   2      851.22      960.68    216.71 o 
  -7  11   2     6163.31     6545.14    264.75 o 
  -6  11   2      673.64      790.82    183.99 o 
  -5  11   2    16872.46    17160.65    474.53 o 
  -4  11   2     4447.44     4389.40    192.71 o 
  -3  11   2    22622.25    23719.30    681.36 o 
  -2  11   2    27189.27    26829.04    623.61 o 
  -1  11   2     7731.42     8732.38    223.72 o 
   0  11   2    44175.09    43048.07    906.51 o 
   1  11   2     3898.42     4122.32    170.37 o 
   2  11   2    40444.99    41201.23   2310.73 o 
   3  11   2     5872.25     6153.43    204.47 o 
   4  11   2    12221.38    11728.91    335.06 o 
   5  11   2    12783.74    12501.93    356.41 o 
   6  11   2     1109.24      871.09    189.76 o 
   7  11   2     6705.18     7001.15    393.99 o 
   8  11   2        0.47     -215.92    342.85 o 
   9  11   2     2601.92     2628.07    336.47 o 
  10  11   2      235.94      290.49    299.64 o 
 -10  12   2      121.62       92.28    269.62 o 
  -9  12   2       25.21      221.07    293.35 o 
  -8  12   2      192.24      143.36    194.55 o 
  -7  12   2       16.83       98.59    156.89 o 
  -6  12   2      187.63      324.63    112.15 o 
  -5  12   2        4.15       98.51     96.47 o 
  -4  12   2      584.60      574.47    107.21 o 
  -3  12   2       12.84      267.85     88.11 o 
  -2  12   2     4953.22     5045.59    192.50 o 
  -1  12   2     1648.96     1782.27    102.97 o 
   0  12   2      590.36      688.44    117.10 o 
   1  12   2     1043.34     1287.73    125.45 o 
   2  12   2      436.01      514.19     92.36 o 
   3  12   2      777.11      677.93     92.99 o 
   4  12   2     2350.42     2547.10    158.83 o 
   5  12   2       21.40      230.30    151.86 o 
   6  12   2       21.51        7.64    153.99 o 
   7  12   2        8.84      106.48    184.35 o 
   8  12   2       41.23      -92.11    262.39 o 
   9  12   2       16.35     -240.34    240.34 o 
  10  12   2       24.64      153.77    405.76 o 
 -10  13   2      975.11      966.37    311.07 o 
  -9  13   2     3830.65     4246.60    373.92 o 
  -8  13   2      914.32     1051.10    226.95 o 
  -7  13   2     8655.32     8607.82    316.91 o 
  -6  13   2      130.90       60.42    112.36 o 
  -5  13   2    16001.02    15960.87    429.90 o 
  -4  13   2     3615.48     3329.70    178.14 o 
  -3  13   2    18864.54    18164.99    446.45 o 
  -2  13   2    27167.35    26773.32    586.91 o 
  -1  13   2     9613.84    10104.65    248.83 o 
   0  13   2    42080.43    39438.08    882.11 o 
   1  13   2      963.55     1092.92    126.70 o 
   2  13   2    32345.62    31737.96    623.01 o 
   3  13   2     5865.83     5356.02    196.28 o 
   4  13   2     8619.48     9487.58    363.28 o 
   5  13   2     7668.65     7713.42    299.95 o 
   6  13   2     1269.33     1177.18    197.46 o 
   7  13   2     6260.22     6364.62    465.74 o 
   8  13   2        8.42       92.43    386.37 o 
   9  13   2     2315.72     2043.17    321.35 o 
 -10  14   2        0.87      213.03    295.88 o 
  -9  14   2        7.69      260.61    262.53 o 
  -8  14   2       23.80       14.65    218.53 o 
  -7  14   2      192.05      387.98    142.49 o 
  -6  14   2      122.71       83.28    122.06 o 
  -5  14   2      903.20      588.47    128.05 o 
  -4  14   2       38.10      -40.86     97.29 o 
  -3  14   2       46.10      176.79     90.17 o 
  -2  14   2       20.50      102.58     85.10 o 
  -1  14   2      784.67      886.09    145.54 o 
   0  14   2      157.92       92.80     92.76 o 
   1  14   2       85.31        8.50     90.55 o 
   2  14   2       35.72      233.57     88.70 o 
   3  14   2      211.70      473.02    105.25 o 
   4  14   2       28.78      -27.39    100.00 o 
   5  14   2       66.29      157.39    117.06 o 
   6  14   2       76.91      -24.05    141.64 o 
   7  14   2       88.96       41.76    198.40 o 
   8  14   2       17.46     -111.63    465.86 o 
   9  14   2        0.36      456.73    279.22 o 
 -10  15   2      758.95     1052.25    321.61 o 
  -9  15   2     2761.50     3540.54    410.91 o 
  -8  15   2      354.23      245.09    351.87 o 
  -7  15   2     7220.31     7426.55    306.61 o 
  -6  15   2       19.77     -112.62    112.62 o 
  -5  15   2     7804.35     7588.69    286.21 o 
  -4  15   2     3874.76     3929.70    199.76 o 
  -3  15   2    14848.05    15195.49    405.46 o 
  -2  15   2    17679.00    17495.24    464.60 o 
  -1  15   2     3812.93     3823.31    247.26 o 
   0  15   2    41002.17    39120.10   1145.06 o 
   1  15   2      161.38      263.06     92.95 o 
   2  15   2    27553.85    26418.64    546.29 o 
   3  15   2     8126.49     8004.43    253.19 o 
   4  15   2     6363.07     7031.36    286.14 o 
   5  15   2     7609.14     7233.45    301.41 o 
   6  15   2      985.12     1064.20    179.02 o 
   7  15   2     5293.10     5813.14    455.50 o 
   8  15   2        5.38      135.82    237.72 o 
   9  15   2     1679.22     1706.77    343.48 o 
 -10  16   2       42.75      574.91    372.55 o 
  -9  16   2       34.11      387.05    276.84 o 
  -8  16   2      386.27      858.95    270.67 o 
  -7  16   2       33.13      518.74    172.10 o 
  -6  16   2      656.03      838.90    191.17 o 
  -5  16   2      162.20       -7.85    116.26 o 
  -4  16   2      422.14      450.66    120.12 o 
  -3  16   2      502.28      405.50    111.77 o 
  -2  16   2     1697.53     2091.28    175.56 o 
  -1  16   2     5828.93     5730.82    291.76 o 
   0  16   2       57.89      302.38    128.96 o 
   1  16   2     2786.28     2662.66    179.09 o 
   2  16   2       20.56       45.81    108.69 o 
   3  16   2     1526.24     1837.92    153.10 o 
   4  16   2     1510.60     1663.01    155.48 o 
   5  16   2      293.22      475.86    138.21 o 
   6  16   2      348.84      -35.59    206.29 o 
   7  16   2       34.27      590.37    232.86 o 
   8  16   2      249.11      332.48    255.12 o 
   9  16   2        0.26     -310.82    310.82 o 
  -9  17   2     2005.38     2709.30    421.99 o 
  -8  17   2      209.75      231.22    335.74 o 
  -7  17   2     6892.82     6881.16    332.24 o 
  -6  17   2       38.58      520.47    160.04 o 
  -5  17   2     7996.08     7584.65    297.76 o 
  -4  17   2     2550.30     2827.77    210.82 o 
  -3  17   2     9493.63     9341.12    471.72 o 
  -2  17   2     8722.26     8794.94    372.91 o 
  -1  17   2     2504.79     2266.98    181.42 o 
   0  17   2    25291.28    26043.76    729.47 o 
   1  17   2       15.30      -49.22    105.50 o 
   2  17   2    18802.01    19741.93    503.49 o 
   3  17   2     4189.30     4345.27    301.23 o 
   4  17   2     4852.30     5117.76    264.05 o 
   5  17   2     4221.66     4527.30    251.17 o 
   6  17   2      421.09      458.19    221.54 o 
   7  17   2     3027.72     3147.40    371.39 o 
   8  17   2       29.22       10.85    292.83 o 
   9  17   2     1811.38     1645.02    385.12 o 
  -9  18   2       23.07      534.42    409.36 o 
  -8  18   2      641.41     1015.03    527.14 o 
  -7  18   2        0.04       77.62    196.81 o 
  -6  18   2     1842.78     2027.46    287.62 o 
  -5  18   2      293.60     -113.24    143.77 o 
  -4  18   2     3272.76     3772.30    242.97 o 
  -3  18   2      567.03      483.76    154.89 o 
  -2  18   2     2738.90     2636.43    206.42 o 
  -1  18   2     6491.09     6646.97    293.23 o 
   0  18   2        5.11      147.59    144.49 o 
   1  18   2     6252.96     5535.91    330.17 o 
   2  18   2      413.78      607.00    128.91 o 
   3  18   2     2216.71     2096.74    188.03 o 
   4  18   2     1829.40     1933.02    196.02 o 
   5  18   2      400.47      307.47    188.71 o 
   6  18   2      931.04      675.04    268.23 o 
   7  18   2       42.40       18.04    339.14 o 
   8  18   2      625.20     1460.48    454.75 o 
  -9  19   2     1322.43     2544.25    714.62 o 
  -8  19   2       95.53      -65.22    585.38 o 
  -7  19   2     4409.86     5182.82    357.42 o 
  -6  19   2       11.73      107.51    167.19 o 
  -5  19   2     6515.48     6054.55    314.27 o 
  -4  19   2     2558.08     2569.15    221.77 o 
  -3  19   2     1252.63      979.89    198.34 o 
  -2  19   2    10581.04    10344.58    393.41 o 
  -1  19   2      901.66     1027.21    180.94 o 
   0  19   2    11521.56    11920.07    487.83 o 
   1  19   2       43.39      252.77    149.49 o 
   2  19   2     6856.33     6174.64    346.40 o 
   3  19   2     1343.77     1242.93    172.73 o 
   4  19   2     3433.60     3526.14    243.97 o 
   5  19   2     2693.01     2790.02    232.03 o 
   6  19   2      477.95      467.64    444.46 o 
   7  19   2     1794.56     1794.30    421.65 o 
   8  19   2       17.20      -14.15    410.53 o 
  -8  20   2     1290.04     1414.99    466.31 o 
  -7  20   2       17.61      371.12    384.13 o 
  -6  20   2     2542.89     2499.13    270.41 o 
  -5  20   2      451.99      468.64    200.34 o 
  -4  20   2     3267.57     3135.06    278.61 o 
  -3  20   2     1354.10     1488.18    240.43 o 
  -2  20   2     3420.79     2982.39    262.28 o 
  -1  20   2     7136.32     7377.27    386.32 o 
   0  20   2     1780.26     1729.95    215.52 o 
   1  20   2    11449.26    11519.09    484.82 o 
   2  20   2     1356.75     1157.66    296.15 o 
   3  20   2     3742.13     3536.12    387.71 o 
   4  20   2     2215.99     2209.73    289.16 o 
   5  20   2      849.22      980.13    224.00 o 
   6  20   2     1553.97     1492.60    415.41 o 
   7  20   2      145.62      735.60    781.35 o 
   8  20   2      659.53     1228.35    473.40 o 
  -8  21   2      209.03      597.75    444.89 o 
  -7  21   2     2116.61     2361.75    447.63 o 
  -6  21   2       60.87      103.41    345.77 o 
  -5  21   2     4494.87     4598.62    399.66 o 
  -4  21   2      979.62      888.31    215.76 o 
  -3  21   2      556.24      141.24    181.38 o 
  -2  21   2     3022.82     2957.26    292.38 o 
  -1  21   2      883.76      523.10    181.05 o 
   0  21   2     4766.78     4664.53    319.67 o 
   1  21   2        5.63      -20.82    164.22 o 
   2  21   2     4589.89     4143.23    302.41 o 
   3  21   2      399.07      829.06    196.81 o 
   4  21   2     1867.51     1704.24    261.16 o 
   5  21   2     1462.67     1438.70    300.66 o 
   6  21   2      453.77      679.28    714.62 o 
   7  21   2     1324.13     1372.68    503.16 o 
  -8  22   2     1748.98     1545.55    550.59 o 
  -7  22   2        7.24     -312.38    510.13 o 
  -6  22   2     2924.91     2549.98    375.74 o 
  -5  22   2      763.00      526.46    257.50 o 
  -4  22   2     4788.18     4613.47    335.77 o 
  -3  22   2     3879.65     3699.14    313.58 o 
  -2  22   2     1962.03     2390.34    259.42 o 
  -1  22   2     5247.73     5177.23    341.38 o 
   0  22   2      294.50      189.43    190.38 o 
   1  22   2     7587.78     6750.11    438.43 o 
   2  22   2     1578.66     1104.00    211.84 o 
   3  22   2     4062.30     4697.40    334.25 o 
   4  22   2     1845.96     1696.13    262.76 o 
   5  22   2     1044.35      797.90    251.33 o 
   6  22   2     2107.99     3447.70    700.26 o 
   7  22   2      150.55      557.43    474.79 o 
  -7  23   2      902.49      383.82    542.42 o 
  -6  23   2       43.99      948.53    342.55 o 
  -5  23   2     1573.23     1089.40    264.32 o 
  -4  23   2      557.32      433.05    214.16 o 
  -3  23   2      550.38      274.68    199.58 o 
  -2  23   2     1745.33     1207.99    235.21 o 
  -1  23   2       52.63      208.21    193.50 o 
   0  23   2     1503.04     1300.04    361.38 o 
   1  23   2       23.59     -170.52    170.52 o 
   2  23   2     1245.85     1255.62    231.08 o 
   3  23   2       24.82      -17.28    241.72 o 
   4  23   2      671.70      240.30    214.39 o 
   5  23   2      507.51      317.88    241.86 o 
   6  23   2      264.06      199.89    767.84 o 
   7  23   2      560.99     -418.29    418.29 o 
  -7  24   2        4.21      641.88    369.81 o 
  -6  24   2     3317.73     4005.07    508.27 o 
  -5  24   2      969.39      526.67    284.32 o 
  -4  24   2     4505.32     4513.11    358.06 o 
  -3  24   2     3988.34     4139.75    342.26 o 
  -2  24   2     2332.32     2795.82    289.16 o 
  -1  24   2     4440.18     4558.39    343.39 o 
   0  24   2      119.31      208.85    214.43 o 
   1  24   2     6497.18     7285.56    424.73 o 
   2  24   2      259.98      180.30    239.70 o 
   3  24   2     4423.13     4693.36    368.19 o 
   4  24   2     1449.80     2069.64    343.12 o 
   5  24   2     1304.17      957.96    363.33 o 
   6  24   2     1407.93      982.72    759.39 o 
  -7  25   2      263.77       93.45    602.35 o 
  -6  25   2        2.87      291.52    298.09 o 
  -5  25   2      151.42      211.08    257.62 o 
  -4  25   2      114.54      515.10    255.60 o 
  -3  25   2      418.69     -161.45    212.84 o 
  -2  25   2      486.15      507.78    229.17 o 
  -1  25   2      174.37     -130.22    250.67 o 
   0  25   2      134.00       67.07    212.26 o 
   1  25   2       32.42      104.20    209.11 o 
   2  25   2       93.59      268.18    225.09 o 
   3  25   2       17.19     -223.55    223.55 o 
   4  25   2      237.31      611.82    258.04 o 
   5  25   2      166.21      399.77    458.07 o 
   6  25   2      102.16      -74.52    436.33 o 
  -6  26   2     2952.08     3075.71    546.70 o 
  -5  26   2      870.76      879.55    293.88 o 
  -4  26   2     2927.21     2704.36    330.04 o 
  -3  26   2     3425.99     3661.54    354.44 o 
  -2  26   2     2152.26     1903.68    288.92 o 
  -1  26   2     4276.95     4273.35    396.98 o 
   0  26   2       31.69     -109.98    219.07 o 
   1  26   2     4133.46     4377.95    357.42 o 
   2  26   2      185.20      103.32    227.26 o 
   3  26   2     3691.45     2984.09    396.69 o 
   4  26   2     2048.36     2291.65    331.97 o 
   5  26   2     1484.97     1894.95    410.96 o 
  -5  27   2        0.26      115.98    333.41 o 
  -4  27   2        8.68      -61.48    381.91 o 
  -3  27   2      115.93      284.92    255.74 o 
  -2  27   2        2.56       44.29    234.89 o 
  -1  27   2        1.67      455.15    245.20 o 
   0  27   2        0.12      268.97    455.75 o 
   1  27   2        0.96       32.61    241.92 o 
   2  27   2        7.37      -15.67    244.48 o 
   3  27   2       15.30     -189.11    229.63 o 
   4  27   2       77.48      140.99    288.62 o 
   5  27   2        0.47     -202.73    511.89 o 
  -5  28   2      662.86      955.11    335.32 o 
  -4  28   2     2350.40     2644.71    366.82 o 
  -3  28   2     2333.37     1814.02    346.50 o 
  -2  28   2     1317.11     1120.99    283.82 o 
  -1  28   2     3469.26     4099.07    378.38 o 
   0  28   2       33.22      270.63    244.83 o 
   1  28   2     2770.40     2731.62    344.61 o 
   2  28   2      190.54      840.91    290.62 o 
   3  28   2     2843.46     2486.59    343.16 o 
   4  28   2      610.57     1032.69    326.31 o 
  -4  29   2       14.05     -126.33    298.49 o 
  -3  29   2       80.88      248.03    301.50 o 
  -2  29   2      260.37       60.92    428.68 o 
  -1  29   2       66.47      438.31    280.53 o 
   0  29   2      129.51     -107.78    266.67 o 
   1  29   2       75.70      595.23    295.36 o 
   2  29   2      206.17     -122.29    322.48 o 
   3  29   2        4.77      249.21    298.70 o 
  -3  30   2     1601.70     1786.37    368.17 o 
  -2  30   2      785.49      286.24    307.02 o 
  -1  30   2     2650.43     2861.03    380.10 o 
   0  30   2      115.70     -313.00    313.00 o 
   1  30   2     1741.05     1731.44    343.77 o 
   2  30   2      163.20      564.11    318.81 o 
 -11   1   3      263.17      369.68    288.78 o 
 -10   1   3     7100.17     6925.31    437.52 o 
  -9   1   3      194.55     -150.48    181.85 o 
  -8   1   3     9056.94     8874.55    555.90 o 
  -7   1   3     7749.15     7664.88    266.79 o 
  -6   1   3    15408.87    15106.66    385.88 o 
  -5   1   3    24897.50    25304.41    810.30 o 
  -4   1   3     3890.22     3874.12    151.11 o 
  -3   1   3    31752.71    29710.30    648.16 o 
  -2   1   3       18.19      -29.16     29.16 o 
  -1   1   3    46027.93    45530.21    881.93 o 
   0   1   3     5572.62     5602.65    164.97 o 
   1   1   3    30565.84    29755.05    620.41 o 
   2   1   3    41323.55    41459.21    937.23 o 
   3   1   3     8921.25     8724.56    216.04 o 
   4   1   3    38398.93    35802.85    678.50 o 
   5   1   3       85.95       93.63    104.98 o 
   6   1   3    14419.65    13638.32    744.70 o 
   7   1   3     5072.39     5021.59    600.32 o 
   8   1   3     4983.47     4684.35    355.99 o 
   9   1   3     3010.28     3226.50    336.82 o 
  10   1   3      357.58     -181.80    350.84 o 
 -11   2   3      157.25     -270.12    270.12 o 
 -10   2   3        5.75      331.60    250.24 o 
  -9   2   3      741.35      305.15    190.47 o 
  -8   2   3      498.89      673.12    175.91 o 
  -7   2   3      234.51      150.63    106.73 o 
  -6   2   3      692.47      764.27    104.63 o 
  -5   2   3      619.54      493.93     82.93 o 
  -4   2   3      739.37      877.43     95.87 o 
  -3   2   3     1140.41     1302.13     85.18 o 
  -2   2   3      805.63      860.83     51.47 o 
  -1   2   3       96.15      114.58     76.01 o 
   0   2   3     4896.12     5126.95    154.13 o 
   1   2   3       80.94      271.85     80.36 o 
   2   2   3     1377.98     1467.96     93.59 o 
   3   2   3     1003.00      888.52     86.31 o 
   4   2   3      154.31       87.60     64.12 o 
   5   2   3     4283.67     4391.99    148.35 o 
   6   2   3      322.59      719.57    206.05 o 
   7   2   3      386.76      644.06    203.46 o 
   8   2   3       41.70     -283.07    364.13 o 
   9   2   3       48.51       36.69    225.66 o 
  10   2   3      257.99      375.40    282.43 o 
 -11   3   3      444.11      597.33    296.29 o 
 -10   3   3     5765.02     5782.10    407.26 o 
  -9   3   3      206.87       96.45    275.54 o 
  -8   3   3    12165.61    12230.58    610.71 o 
  -7   3   3     5181.37     5036.19    233.45 o 
  -6   3   3     9418.11     9268.22    283.22 o 
  -5   3   3    23269.01    22913.93    507.73 o 
  -4   3   3     5549.45     6163.66    197.91 o 
  -3   3   3    45548.70    44513.91    833.44 o 
  -2   3   3      186.28      129.50     45.86 o 
  -1   3   3    33453.63    31632.04    671.85 o 
   0   3   3    12706.98    12834.34    265.99 o 
   1   3   3    26511.02    25268.45    665.99 o 
   2   3   3    30269.44    29100.33    580.93 o 
   3   3   3    10308.19    10966.66    296.52 o 
   4   3   3    27630.92    27222.38    569.89 o 
   5   3   3      143.58      343.21     76.45 o 
   6   3   3    12229.54    12266.03    496.83 o 
   7   3   3     2958.13     2685.02    318.48 o 
   8   3   3     3158.51     3022.16    303.40 o 
   9   3   3     2390.37     1840.71    297.66 o 
  10   3   3      354.47      582.31    331.18 o 
 -11   4   3      809.97     1082.85    322.61 o 
 -10   4   3       79.81      236.35    420.85 o 
  -9   4   3     2064.28     2552.15    277.63 o 
  -8   4   3      746.70      735.04    190.20 o 
  -7   4   3     1645.15     1735.27    158.21 o 
  -6   4   3     2364.29     2416.43    144.02 o 
  -5   4   3      123.78      172.70     80.98 o 
  -4   4   3     9331.35    10029.07    272.29 o 
  -3   4   3      107.45      172.65     56.74 o 
  -2   4   3     6763.42     6951.60    171.26 o 
  -1   4   3      154.49      163.56     58.26 o 
   0   4   3    16726.44    16821.44    380.41 o 
   1   4   3     3414.65     3575.72    136.34 o 
   2   4   3    10445.61    10126.83    387.59 o 
   3   4   3     6713.57     6671.45    209.25 o 
   4   4   3      431.90      404.12     75.92 o 
   5   4   3     8721.74     8880.06    311.92 o 
   6   4   3      273.55      397.53    202.59 o 
   7   4   3     1462.79     1351.19    218.87 o 
   8   4   3      497.51      264.45    225.92 o 
   9   4   3       26.31      -25.89    386.01 o 
  10   4   3      892.71     1139.01    414.54 o 
 -11   5   3      419.18      -21.42    280.88 o 
 -10   5   3     3234.06     2900.68    659.01 o 
  -9   5   3      155.84       26.72    186.80 o 
  -8   5   3    10497.28    10267.98    464.26 o 
  -7   5   3     3720.43     4067.68    198.58 o 
  -6   5   3     8698.94     8738.64    372.62 o 
  -5   5   3    14877.34    15595.62    514.11 o 
  -4   5   3     7161.49     7393.18    225.90 o 
  -3   5   3    29463.54    29239.68    631.91 o 
  -2   5   3      419.66      416.62     70.14 o 
  -1   5   3    29359.46    26409.28    534.39 o 
   0   5   3    18728.10    19266.30    416.84 o 
   1   5   3    18047.08    17010.56    377.90 o 
   2   5   3    21949.30    21645.66    501.07 o 
   3   5   3     1041.32      914.36     80.95 o 
   4   5   3    18688.97    18133.07    420.81 o 
   5   5   3     1062.21     1030.11    113.01 o 
   6   5   3    11619.64    11595.06    486.45 o 
   7   5   3     1662.16     1295.92    214.77 o 
   8   5   3     2505.75     2643.28    295.20 o 
   9   5   3     1508.17     1895.52    302.21 o 
  10   5   3      261.46       85.41    300.53 o 
 -11   6   3     1426.95     1002.63    455.99 o 
 -10   6   3       95.85      -63.66    250.43 o 
  -9   6   3     2742.00     2560.05    281.17 o 
  -8   6   3      997.08     1275.83    201.07 o 
  -7   6   3     5158.93     5018.36    219.77 o 
  -6   6   3     4395.61     4229.90    213.77 o 
  -5   6   3      974.08     1155.03    107.75 o 
  -4   6   3    11864.32    12586.53    323.37 o 
  -3   6   3      234.15      196.17     63.83 o 
  -2   6   3    13786.92    13523.22    322.57 o 
  -1   6   3     2539.82     2684.88    126.70 o 
   0   6   3    20127.65    21345.46    456.33 o 
   1   6   3     3185.76     3063.02    170.45 o 
   2   6   3    11994.95    13403.74    306.69 o 
   3   6   3    11869.92    13071.41    323.67 o 
   4   6   3        8.97      141.44     90.91 o 
   5   6   3    13299.56    14138.71    363.44 o 
   6   6   3      315.33      397.27    164.90 o 
   7   6   3     4757.05     4495.15    322.24 o 
   8   6   3     1266.81     1286.90    287.34 o 
   9   6   3      134.92      814.14    264.58 o 
  10   6   3      872.86      839.04    373.33 o 
 -11   7   3      139.44      234.73    307.84 o 
 -10   7   3     2597.41     2229.79    357.96 o 
  -9   7   3        2.78      -73.25    244.35 o 
  -8   7   3     5942.59     6164.62    429.31 o 
  -7   7   3     1187.65     1245.08    148.54 o 
  -6   7   3     8752.26     8993.43    379.82 o 
  -5   7   3     8728.73     9181.20    299.77 o 
  -4   7   3     6251.82     6523.57    216.41 o 
  -3   7   3    28499.86    27687.20    629.21 o 
  -2   7   3      737.86      696.42     84.54 o 
  -1   7   3    32538.04    33963.98    679.83 o 
   0   7   3    10913.13    11730.44    299.28 o 
   1   7   3     9358.08    10355.75    273.79 o 
   2   7   3    14429.70    15551.12    353.02 o 
   3   7   3      432.20      292.38     68.96 o 
   4   7   3     8033.55     8480.28    258.33 o 
   5   7   3        5.25      -76.52     76.52 o 
   6   7   3     5629.83     5529.72    391.27 o 
   7   7   3      462.84      793.07    204.85 o 
   8   7   3     1057.39     1017.15    242.69 o 
   9   7   3     1042.27      664.21    299.93 o 
  10   7   3      180.10      183.35    371.50 o 
 -11   8   3     1912.08     1679.12    355.41 o 
 -10   8   3        0.27     -223.24    223.24 o 
  -9   8   3     5533.44     5404.98    373.23 o 
  -8   8   3     1319.61     1197.71    211.27 o 
  -7   8   3     7250.05     7592.35    312.62 o 
  -6   8   3    11137.88    10965.46    328.35 o 
  -5   8   3     2131.72     2146.30    139.35 o 
  -4   8   3    17878.83    17876.92    424.47 o 
  -3   8   3       92.43      104.90     73.79 o 
  -2   8   3    41527.29    43145.41    882.63 o 
  -1   8   3     5495.63     5570.44    196.07 o 
   0   8   3    29416.70    29991.61   1185.50 o 
   1   8   3     9624.33     9839.54    444.19 o 
   2   8   3    10843.88    10817.09    270.74 o 
   3   8   3    26763.28    24911.46    481.81 o 
   4   8   3      518.08      570.40     93.38 o 
   5   8   3    11389.78    11523.99    326.96 o 
   6   8   3      279.87      381.53    165.64 o 
   7   8   3     3096.36     2572.63    330.97 o 
   8   8   3     2075.62     1817.55    271.85 o 
   9   8   3      497.78      593.30    268.31 o 
  10   8   3      881.67      660.55    328.73 o 
 -11   9   3       64.59      809.60    583.67 o 
 -10   9   3     1158.22      768.10    433.31 o 
  -9   9   3       60.23      331.65    212.67 o 
  -8   9   3     3542.51     2499.37    421.86 o 
  -7   9   3      816.67     1231.64    195.02 o 
  -6   9   3     5890.17     5973.83    240.90 o 
  -5   9   3     5814.04     6151.15    250.21 o 
  -4   9   3     1124.87     1406.01    114.89 o 
  -3   9   3    13048.95    13186.87    342.78 o 
  -2   9   3      249.92      161.66     77.54 o 
  -1   9   3    11662.02    11269.10    364.97 o 
   0   9   3     6964.85     6892.86    223.31 o 
   1   9   3     3189.59     3077.32    142.92 o 
   2   9   3     6651.11     7035.30    209.53 o 
   3   9   3      764.71     1085.31    104.32 o 
   4   9   3     4200.40     3877.60    175.05 o 
   5   9   3      567.19      652.61    112.53 o 
   6   9   3     2809.70     2435.76    238.36 o 
   7   9   3       73.32       46.36    172.79 o 
   8   9   3      621.16      813.72    233.52 o 
   9   9   3      522.09       80.99    280.67 o 
  10   9   3      128.36      478.70    335.85 o 
 -11  10   3     1727.76     1592.16    375.69 o 
 -10  10   3       79.31      202.76    316.02 o 
  -9  10   3     5623.21     6148.88    414.54 o 
  -8  10   3     1304.35     1450.03    294.42 o 
  -7  10   3     5575.47     4990.67    232.47 o 
  -6  10   3     7789.91     7551.84    315.43 o 
  -5  10   3     7179.07     6857.67    269.56 o 
  -4  10   3    23622.37    22086.20    509.99 o 
  -3  10   3      491.38      560.37     88.97 o 
  -2  10   3    55605.65    53800.51   1648.31 o 
  -1  10   3     3962.12     4208.73    178.99 o 
   0  10   3    26021.50    24739.06    634.23 o 
   1  10   3    14571.25    14778.73    478.25 o 
   2  10   3     4125.26     4378.39    174.41 o 
   3  10   3    21638.62    21872.72    475.69 o 
   4  10   3     1127.13     1133.83    127.71 o 
   5  10   3    13118.24    13075.02    370.30 o 
   6  10   3      798.64      875.12    190.35 o 
   7  10   3     3827.35     3813.75    313.50 o 
   8  10   3     2073.05     1846.39    324.00 o 
   9  10   3     1260.47     1052.26    290.67 o 
 -10  11   3      408.37      934.90    300.64 o 
  -9  11   3        5.85      396.16    252.14 o 
  -8  11   3     1234.46     1080.81    229.92 o 
  -7  11   3       14.01      277.03    138.53 o 
  -6  11   3     2853.22     2620.09    173.49 o 
  -5  11   3      231.97      223.87     97.23 o 
  -4  11   3     1366.19     1291.15    138.07 o 
  -3  11   3     3804.32     3886.67    179.19 o 
  -2  11   3       22.02      -48.21     75.18 o 
  -1  11   3     5687.50     5854.95    218.22 o 
   0  11   3     3655.38     3712.32    164.69 o 
   1  11   3     1023.24     1156.84    104.97 o 
   2  11   3      493.04      539.86     90.29 o 
   3  11   3       28.14      107.68     81.74 o 
   4  11   3     1381.92     1459.08    124.61 o 
   5  11   3       35.56       61.98    160.10 o 
   6  11   3      686.56      329.37    174.00 o 
   7  11   3       31.16       78.62    187.57 o 
   8  11   3      165.00      125.75    241.16 o 
   9  11   3      112.31      544.94    375.28 o 
 -10  12   3       61.56       50.21    313.10 o 
  -9  12   3     5892.81     6297.43    500.23 o 
  -8  12   3     1099.28     1167.14    233.69 o 
  -7  12   3     9607.33    10040.96    343.93 o 
  -6  12   3     8684.69     9256.87    382.42 o 
  -5  12   3     6532.82     6563.15    251.45 o 
  -4  12   3    31708.80    32971.85    714.47 o 
  -3  12   3       36.55       36.45     97.97 o 
  -2  12   3    42107.51    41447.00   1233.65 o 
  -1  12   3     6596.22     6644.03    236.33 o 
   0  12   3    30952.63    29934.32    699.49 o 
   1  12   3    30897.29    30719.30    822.64 o 
   2  12   3     5398.44     5052.68    227.17 o 
   3  12   3    19499.53    19597.31    448.54 o 
   4  12   3      550.46      593.97    118.09 o 
   5  12   3     9929.92     9464.81    315.98 o 
   6  12   3      815.18      586.63    277.05 o 
   7  12   3     3913.28     4255.56    384.06 o 
   8  12   3     1157.31     1737.58    318.47 o 
   9  12   3     1055.95      991.67    368.21 o 
 -10  13   3       22.31      -57.09    274.98 o 
  -9  13   3       27.08       83.64    316.69 o 
  -8  13   3       95.13      233.05    241.94 o 
  -7  13   3       59.56       19.34    135.42 o 
  -6  13   3      215.60      436.76    139.21 o 
  -5  13   3      159.84      271.38    127.45 o 
  -4  13   3       55.09       52.79     94.02 o 
  -3  13   3      142.66      136.93     98.85 o 
  -2  13   3       27.07        9.52     87.22 o 
  -1  13   3      609.28      584.41    102.01 o 
   0  13   3      301.01      171.32     84.25 o 
   1  13   3      191.38       44.09     74.16 o 
   2  13   3       63.59      179.13     87.73 o 
   3  13   3       95.00       26.81     87.87 o 
   4  13   3      376.68       18.93    102.20 o 
   5  13   3        7.07      -16.01    113.22 o 
   6  13   3       28.77     -171.18    171.18 o 
   7  13   3       21.43      230.65    207.82 o 
   8  13   3       60.59       67.24    318.24 o 
   9  13   3       44.27      142.58    276.80 o 
 -10  14   3       23.88     -273.87    300.17 o 
  -9  14   3     3784.28     4174.90    379.20 o 
  -8  14   3      431.67      193.51    211.54 o 
  -7  14   3     7503.83     7651.80    311.04 o 
  -6  14   3     7980.85     8392.98    342.10 o 
  -5  14   3     4977.99     4325.89    218.65 o 
  -4  14   3    33441.82    32546.94    723.86 o 
  -3  14   3      676.95      422.44    108.50 o 
  -2  14   3    37178.96    35173.39    753.41 o 
  -1  14   3     3006.17     3189.31    164.55 o 
   0  14   3    20861.72    19770.71    451.28 o 
   1  14   3    20386.21    20714.14    645.14 o 
   2  14   3     5054.94     4665.92    216.42 o 
   3  14   3    16574.89    16968.35    441.97 o 
   4  14   3      515.11      717.04    154.25 o 
   5  14   3     6799.14     6998.61    278.56 o 
   6  14   3      563.00      788.29    207.05 o 
   7  14   3     3744.19     4267.19    427.63 o 
   8  14   3     1397.85     1247.93    282.78 o 
   9  14   3     1154.24     1326.24    397.91 o 
 -10  15   3       34.41      -87.27    307.44 o 
  -9  15   3       11.97     -151.72    327.24 o 
  -8  15   3       64.73      156.97    223.40 o 
  -7  15   3      414.57      412.58    158.43 o 
  -6  15   3        3.07       68.05    154.87 o 
  -5  15   3     1081.13      838.44    141.72 o 
  -4  15   3       10.52       15.54    111.74 o 
  -3  15   3     2333.65     2395.38    164.17 o 
  -2  15   3       59.55      185.71    101.41 o 
  -1  15   3      937.02      930.61    108.86 o 
   0  15   3     2550.83     2736.92    161.32 o 
   1  15   3      426.60      413.74     93.15 o 
   2  15   3      285.05      247.24    117.15 o 
   3  15   3       29.30       23.01     99.41 o 
   4  15   3      179.41      240.00    121.86 o 
   5  15   3      220.17      362.53    142.77 o 
   6  15   3      187.68      221.21    199.39 o 
   7  15   3        2.08      163.34    267.25 o 
   8  15   3       31.37      -62.86    249.17 o 
   9  15   3       20.38     -228.90    339.94 o 
  -9  16   3     2664.72     2206.81    365.40 o 
  -8  16   3      371.59      480.94    242.63 o 
  -7  16   3     6239.79     6506.60    323.88 o 
  -6  16   3     6154.09     6291.04    292.26 o 
  -5  16   3     3996.94     4376.12    316.57 o 
  -4  16   3    15679.56    15660.87    444.25 o 
  -3  16   3      471.22      695.15    200.11 o 
  -2  16   3    24083.82    23525.08    646.51 o 
  -1  16   3     5231.73     4589.88    392.57 o 
   0  16   3    16811.65    17608.99    661.94 o 
   1  16   3    13524.78    13370.22    432.82 o 
   2  16   3     6671.75     7319.66    287.48 o 
   3  16   3    14977.83    14556.71    546.48 o 
   4  16   3      144.19      230.93    115.42 o 
   5  16   3     6513.39     7003.72    287.38 o 
   6  16   3      281.86      719.19    231.16 o 
   7  16   3     3405.22     4043.14    363.94 o 
   8  16   3     1107.16      927.50    794.81 o 
  -9  17   3       17.64      519.95    342.02 o 
  -8  17   3      593.18      839.91    385.18 o 
  -7  17   3      469.96      463.90    184.02 o 
  -6  17   3     1342.83      962.89    185.75 o 
  -5  17   3     2169.83     1661.21    226.60 o 
  -4  17   3      259.21      249.27    161.77 o 
  -3  17   3     2555.40     2832.81    231.00 o 
  -2  17   3     1229.77     1364.35    173.43 o 
  -1  17   3     4456.70     4633.30    250.35 o 
   0  17   3     4466.51     4473.03    305.50 o 
   1  17   3      843.59      925.98    161.49 o 
   2  17   3     1270.94     1411.63    154.77 o 
   3  17   3        7.19      215.61    126.43 o 
   4  17   3     1616.04     1644.78    174.03 o 
   5  17   3       43.95       44.16    197.91 o 
   6  17   3      480.03      290.77    400.63 o 
   7  17   3        5.47      165.88    295.14 o 
   8  17   3      196.23      600.75    456.10 o 
  -9  18   3     2166.18     2612.30    804.16 o 
  -8  18   3      498.31      304.23    554.26 o 
  -7  18   3     3101.39     3151.87    262.20 o 
  -6  18   3     4489.87     4910.89    296.27 o 
  -5  18   3     2588.88     2214.61    216.98 o 
  -4  18   3    13667.63    12765.62    521.21 o 
  -3  18   3      449.69      782.10    159.70 o 
  -2  18   3    17403.99    17775.96   1149.73 o 
  -1  18   3     2254.27     2629.31    341.14 o 
   0  18   3     9543.99     9670.28    366.90 o 
   1  18   3     5986.92     5484.47    272.06 o 
   2  18   3     6293.79     6354.67    270.44 o 
   3  18   3     6623.77     6261.91    272.60 o 
   4  18   3      117.43     -132.19    142.70 o 
   5  18   3     5422.39     5267.45    300.78 o 
   6  18   3      278.08      389.65    267.94 o 
   7  18   3     2338.79     1956.25    465.67 o 
   8  18   3      724.97      963.20    375.45 o 
  -9  19   3       68.02      618.39    992.53 o 
  -8  19   3     1007.07      990.39    443.85 o 
  -7  19   3      753.99      636.32    229.11 o 
  -6  19   3     2021.00     1930.29    234.02 o 
  -5  19   3     4521.25     4576.12    292.96 o 
  -4  19   3      285.35      638.73    173.88 o 
  -3  19   3     5429.74     5347.38    294.00 o 
  -2  19   3      787.80      665.28    175.53 o 
  -1  19   3     9331.03     9286.75    415.11 o 
   0  19   3     1643.79     1558.41    181.37 o 
   1  19   3     3364.72     3544.44    234.03 o 
   2  19   3     3748.99     4006.11    234.84 o 
   3  19   3       16.18      166.07    141.11 o 
   4  19   3     2529.70     2214.43    223.42 o 
   5  19   3        6.44      -48.76    172.01 o 
   6  19   3     1202.55      755.35    305.16 o 
   7  19   3       72.02       -9.62    356.46 o 
   8  19   3      550.57      872.56    461.45 o 
  -8  20   3      268.48      449.85    445.54 o 
  -7  20   3     1386.39     1485.16    264.44 o 
  -6  20   3     1920.46     2215.63    271.56 o 
  -5  20   3     1370.77     1337.97    240.36 o 
  -4  20   3     5729.07     5788.39    359.66 o 
  -3  20   3       58.43      435.20    217.09 o 
  -2  20   3     5150.66     5594.47    413.10 o 
  -1  20   3      540.68      487.83    181.71 o 
   0  20   3     6984.27     6826.58    428.83 o 
   1  20   3     4271.63     4364.01    299.53 o 
   2  20   3     4250.28     4296.93    302.60 o 
   3  20   3     4199.56     4304.55    305.96 o 
   4  20   3      163.16       55.58    234.58 o 
   5  20   3     4576.47     4687.49    334.78 o 
   6  20   3      156.91       73.30    546.52 o 
   7  20   3     1611.39     2230.02    805.85 o 
  -8  21   3     1754.22     2001.18    529.19 o 
  -7  21   3      698.37      654.16    270.08 o 
  -6  21   3     1800.29     1883.66    277.90 o 
  -5  21   3     3338.28     3208.84    389.66 o 
  -4  21   3      450.12      507.08    231.00 o 
  -3  21   3     7673.96     7455.00    482.46 o 
  -2  21   3      813.05      948.70    212.90 o 
  -1  21   3     6624.80     6368.71    372.89 o 
   0  21   3     2150.56     2065.81    308.71 o 
   1  21   3     3077.97     3028.31    274.26 o 
   2  21   3     5883.01     5582.04    365.77 o 
   3  21   3      198.25      254.86    213.92 o 
   4  21   3     3618.25     3920.90    308.25 o 
   5  21   3        0.81      438.15    223.66 o 
   6  21   3     1972.40     2381.74    487.34 o 
   7  21   3      205.10     -405.04    405.04 o 
  -8  22   3      313.55     -288.38    440.53 o 
  -7  22   3      625.49      240.16    267.54 o 
  -6  22   3     1193.29     1475.14    330.09 o 
  -5  22   3     1019.09      318.91    269.49 o 
  -4  22   3     2037.60     1628.75    256.57 o 
  -3  22   3        6.71      195.30    200.83 o 
  -2  22   3     3022.28     3397.44    405.51 o 
  -1  22   3      213.32       69.57    184.79 o 
   0  22   3     5654.09     5804.58    485.01 o 
   1  22   3      746.16      927.91    204.21 o 
   2  22   3     1478.78     1475.84    291.09 o 
   3  22   3     1666.55      904.24    282.00 o 
   4  22   3      143.08      469.29    236.53 o 
   5  22   3     2415.34     2242.83    350.37 o 
   6  22   3      154.19     -160.87    709.55 o 
   7  22   3      865.65     1233.29   1033.07 o 
  -7  23   3     1390.02     1652.41    340.22 o 
  -6  23   3     1732.70     1342.93    282.18 o 
  -5  23   3     2914.43     2729.83    315.19 o 
  -4  23   3      461.37      205.20    232.63 o 
  -3  23   3     8427.88     8102.65    446.96 o 
  -2  23   3      400.39      245.67    227.51 o 
  -1  23   3     7421.10     7022.95    414.19 o 
   0  23   3     1571.88     1348.27    321.88 o 
   1  23   3     3483.61     3938.63    314.41 o 
   2  23   3     3879.43     3399.46    306.03 o 
   3  23   3      753.21      227.60    219.56 o 
   4  23   3     4355.83     4593.88    363.45 o 
   5  23   3        3.28      538.22    385.72 o 
   6  23   3     2411.89     2873.41    774.59 o 
  -7  24   3      261.99      738.84    482.90 o 
  -6  24   3      354.89     -110.33    248.28 o 
  -5  24   3      143.34      313.31    247.49 o 
  -4  24   3      308.07       48.53    217.53 o 
  -3  24   3       17.32      311.52    225.90 o 
  -2  24   3     1419.45     1053.06    235.17 o 
  -1  24   3      252.61       96.90    203.79 o 
   0  24   3     1441.72     1751.74    312.28 o 
   1  24   3       98.20      705.49    218.43 o 
   2  24   3      331.05      258.83    276.17 o 
   3  24   3      967.88      613.20    228.98 o 
   4  24   3      241.56       71.97    287.49 o 
   5  24   3      802.37      270.69    323.43 o 
   6  24   3       30.60      388.02    461.95 o 
  -6  25   3     1286.92      972.42    312.12 o 
  -5  25   3     2796.85     2655.52    333.82 o 
  -4  25   3      173.55      144.07    237.81 o 
  -3  25   3     6322.67     6334.39    555.72 o 
  -2  25   3       34.28      210.60    215.62 o 
  -1  25   3     5950.39     6064.58    451.84 o 
   0  25   3     1637.62     1755.91    275.83 o 
   1  25   3     2719.72     3269.64    317.84 o 
   2  25   3     4182.16     3844.25    338.78 o 
   3  25   3     1147.27     1347.44    287.29 o 
   4  25   3     5055.90     5815.48    428.53 o 
   5  25   3        0.30      393.72    433.48 o 
  -6  26   3       55.35      196.49    306.97 o 
  -5  26   3        4.54      684.86    297.63 o 
  -4  26   3        6.62     -242.66    242.66 o 
  -3  26   3       11.95     -197.07    235.76 o 
  -2  26   3      406.68      380.08    241.13 o 
  -1  26   3       30.01     -261.89    261.89 o 
   0  26   3      233.03      621.79    248.42 o 
   1  26   3        1.02      -44.25    250.92 o 
   2  26   3      120.91      107.06    242.34 o 
   3  26   3      163.62      472.52    278.23 o 
   4  26   3        0.44      207.63    324.70 o 
   5  26   3      156.96     -325.72    325.72 o 
  -5  27   3     2786.49     2869.95    380.40 o 
  -4  27   3      229.50      247.85    283.76 o 
  -3  27   3     4571.53     4677.87    398.26 o 
  -2  27   3       15.35     -111.85    262.38 o 
  -1  27   3     4484.78     4534.00    454.53 o 
   0  27   3     1599.10     1550.12    296.12 o 
   1  27   3     2273.95     2271.91    323.70 o 
   2  27   3     3088.55     3050.27    345.80 o 
   3  27   3      818.45     1316.94    317.86 o 
   4  27   3     3314.79     2401.42    389.91 o 
  -4  28   3       10.57      452.15    467.63 o 
  -3  28   3       10.31       42.98    289.81 o 
  -2  28   3       12.80     -243.26    243.26 o 
  -1  28   3       61.50      -58.65    270.77 o 
   0  28   3        2.89      302.99    270.79 o 
   1  28   3        1.94      483.23    273.58 o 
   2  28   3        1.65       65.06    299.44 o 
   3  28   3       21.63      -85.18    304.46 o 
  -3  29   3     3431.84     4261.92    489.38 o 
  -2  29   3        4.71     -282.80    345.09 o 
  -1  29   3     2985.85     2910.71    474.72 o 
   0  29   3     1209.33     1362.37    362.11 o 
   1  29   3     1888.37     1312.88    335.80 o 
   2  29   3     2377.20     2471.22    438.81 o 
  -2  30   3      247.05     -116.33    307.98 o 
  -1  30   3      140.77       99.18    335.64 o 
   0  30   3      193.33     -141.05    292.39 o 
   1  30   3       15.07      -82.97    302.60 o 
 -11   0   4      301.15      619.49    411.67 o 
 -10   0   4     2062.93     2481.61    652.11 o 
  -9   0   4     3596.40     3546.07    731.51 o 
  -8   0   4     1247.27     1163.12    209.55 o 
  -7   0   4    15134.02    17371.97    732.43 o 
  -6   0   4     2542.68     2656.85    216.22 o 
  -5   0   4    17153.52    18016.02    951.34 o 
  -4   0   4     1837.83     1695.03    149.11 o 
  -3   0   4    16178.84    16945.30    530.45 o 
  -2   0   4    19516.02    20796.61    729.74 o 
  -1   0   4    28216.05    26867.72    914.91 o 
   0   0   4    47678.46    47634.09   1646.33 o 
   1   0   4      184.58      179.08     89.81 o 
   2   0   4    96832.06    98087.68   2928.90 o 
   3   0   4     4752.31     5021.18    327.66 o 
   4   0   4    20339.85    18967.80    570.44 o 
   5   0   4    10081.96     9903.98    616.92 o 
   6   0   4     2076.74     1756.37    310.10 o 
   7   0   4     8078.17     7805.62    603.45 o 
   8   0   4      194.44      628.25    419.82 o 
   9   0   4     3170.88     3340.00    902.14 o 
  10   0   4       24.18     -373.83    373.83 o 
 -11   1   4        4.49      175.42    409.41 o 
 -10   1   4       89.40      164.05    296.76 o 
  -9   1   4      300.68     -137.63    187.53 o 
  -8   1   4      345.36      227.77    123.86 o 
  -7   1   4       44.75      -95.25     95.25 o 
  -6   1   4       93.18     -102.37    102.37 o 
  -5   1   4      107.03       94.12     76.48 o 
  -4   1   4     2510.42     2618.31    203.94 o 
  -3   1   4      476.57      452.23     61.45 o 
  -2   1   4     1033.96      920.83     71.22 o 
  -1   1   4      606.05      696.48     48.68 o 
   0   1   4        5.48       32.27     85.80 o 
   1   1   4     2321.35     2119.92    149.03 o 
   2   1   4     1278.16     1189.51     97.68 o 
   3   1   4      211.97      208.46    111.57 o 
   4   1   4      395.16      469.42     80.28 o 
   5   1   4      351.36      329.25    135.48 o 
   6   1   4      191.12      175.02    190.73 o 
   7   1   4        4.59       -0.22    174.44 o 
   8   1   4       17.96      344.91    246.47 o 
   9   1   4       49.63       13.13    361.27 o 
  10   1   4       89.80       58.22    307.24 o 
 -11   2   4      210.32      -43.79    325.97 o 
 -10   2   4     2569.14     3047.17    326.54 o 
  -9   2   4     3222.34     3438.61    372.87 o 
  -8   2   4      659.76      649.79    166.69 o 
  -7   2   4    15073.29    15042.03    466.39 o 
  -6   2   4      547.50      665.03    141.16 o 
  -5   2   4    26113.29    24896.77    621.87 o 
  -4   2   4     1237.14     1128.30     92.11 o 
  -3   2   4    29279.61    27849.28    510.68 o 
  -2   2   4    33538.74    32087.89    709.56 o 
  -1   2   4    20688.98    20590.85    507.86 o 
   0   2   4    73680.27    70517.16   1335.27 o 
   1   2   4      431.71      500.88     74.81 o 
   2   2   4    63983.73    60750.36   1216.36 o 
   3   2   4     3273.75     3228.88    175.07 o 
   4   2   4    16121.87    16394.60    363.62 o 
   5   2   4     8998.23     9220.92    602.79 o 
   6   2   4     2018.99     1835.21    236.40 o 
   7   2   4     8862.84     8992.71    461.62 o 
   8   2   4      373.37       90.13    271.40 o 
   9   2   4     3111.12     3002.92    354.71 o 
  10   2   4        8.27     -189.05    293.83 o 
 -11   3   4       49.33     -321.96    321.96 o 
 -10   3   4      267.20     -100.89    238.21 o 
  -9   3   4      824.92      957.30    228.49 o 
  -8   3   4      656.82      751.74    144.82 o 
  -7   3   4       16.18      -72.19    108.51 o 
  -6   3   4      219.81       68.13     99.85 o 
  -5   3   4      245.31      216.97     90.79 o 
  -4   3   4    10713.52    11426.62    299.00 o 
  -3   3   4      222.30      286.18     94.59 o 
  -2   3   4     5128.45     5497.77    207.70 o 
  -1   3   4      965.84     1173.61    116.83 o 
   0   3   4     7697.52     8112.73    250.76 o 
   1   3   4    13820.21    14566.75    388.84 o 
   2   3   4        1.74      -60.08     82.25 o 
   3   3   4     2001.53     1822.39    112.99 o 
   4   3   4     3082.63     3064.47    145.04 o 
   5   3   4     1189.53     1093.84    139.86 o 
   6   3   4     1567.50     1572.85    230.35 o 
   7   3   4       83.57      397.68    197.56 o 
   8   3   4       43.02       56.58    214.97 o 
   9   3   4       38.74      191.14    324.87 o 
 -11   4   4      245.57      512.25    310.68 o 
 -10   4   4     2883.99     3606.24    364.12 o 
  -9   4   4     2643.05     2216.57    270.42 o 
  -8   4   4     2417.46     2710.55    203.72 o 
  -7   4   4    11137.27    10855.82    340.64 o 
  -6   4   4       73.37      132.33     90.97 o 
  -5   4   4    19099.36    17206.98    540.96 o 
  -4   4   4      784.85      619.40     88.02 o 
  -3   4   4    16990.84    16176.40    370.56 o 
  -2   4   4    21355.02    20947.90    393.87 o 
  -1   4   4     6271.38     6070.93    183.62 o 
   0   4   4    57029.11    56552.86   1626.73 o 
   1   4   4      678.58      755.69     84.30 o 
   2   4   4    32882.91    32980.02    724.61 o 
   3   4   4     3801.07     4103.48    201.96 o 
   4   4   4    18324.80    18379.48    397.90 o 
   5   4   4     5955.16     5714.74    236.59 o 
   6   4   4     2675.35     2625.66    265.64 o 
   7   4   4     5313.58     5376.52    364.56 o 
   8   4   4      268.31      205.26    211.97 o 
   9   4   4     2318.60     2156.98    329.05 o 
 -11   5   4      631.08      430.01    304.29 o 
 -10   5   4     2063.72     2107.90    304.86 o 
  -9   5   4     1166.10     1404.32    240.34 o 
  -8   5   4     1109.00     1131.16    160.86 o 
  -7   5   4      229.52      200.49    148.76 o 
  -6   5   4     2942.33     3061.23    167.95 o 
  -5   5   4      315.63       40.22     97.84 o 
  -4   5   4    12486.24    13712.11    468.39 o 
  -3   5   4      336.49      131.40     77.99 o 
  -2   5   4    11199.43    11705.83    257.11 o 
  -1   5   4    10111.14    10146.84    244.07 o 
   0   5   4     9126.08    10600.04    284.07 o 
   1   5   4    19555.09    18897.52    429.10 o 
   2   5   4      521.31      513.27     87.77 o 
   3   5   4     9934.33    10025.87    269.69 o 
   4   5   4     8099.30     7787.77    279.84 o 
   5   5   4     3814.30     3935.82    239.71 o 
   6   5   4     1796.97     1711.47    216.96 o 
   7   5   4      175.99      255.29    226.78 o 
   8   5   4      687.42      539.48    239.54 o 
   9   5   4      150.39      371.69    254.82 o 
 -11   6   4      253.56      323.44    583.98 o 
 -10   6   4     2308.55     2833.24    332.47 o 
  -9   6   4     2461.94     2575.73    270.49 o 
  -8   6   4     2101.18     2076.36    210.34 o 
  -7   6   4     6128.16     6721.09    400.05 o 
  -6   6   4      194.32      388.20    132.66 o 
  -5   6   4    14737.76    14781.39    383.85 o 
  -4   6   4     4659.90     5169.49    201.98 o 
  -3   6   4    18649.91    20061.15    729.33 o 
  -2   6   4    11435.00    12049.88    400.15 o 
  -1   6   4     2589.74     2427.90    123.56 o 
   0   6   4    31159.05    32242.80    659.85 o 
   1   6   4      841.93      837.38     91.69 o 
   2   6   4    16398.08    16356.45    420.26 o 
   3   6   4     1236.76     1111.18     98.73 o 
   4   6   4    11310.87    11072.93    283.59 o 
   5   6   4     5271.81     4877.56    313.68 o 
   6   6   4     4270.04     4640.80    359.19 o 
   7   6   4     3899.48     3949.85    322.61 o 
   8   6   4      157.21      276.97    231.62 o 
   9   6   4     1754.69     2135.48    338.29 o 
 -11   7   4     1227.30      770.46    622.40 o 
 -10   7   4     2019.78     2145.55    309.34 o 
  -9   7   4     1496.04     1677.10    261.99 o 
  -8   7   4     2335.78     2161.99    203.54 o 
  -7   7   4     1305.35     1419.99    150.88 o 
  -6   7   4     9070.28     8786.34    293.47 o 
  -5   7   4     1705.80     1847.07    130.64 o 
  -4   7   4    15294.63    15110.32    381.04 o 
  -3   7   4     4130.37     4385.61    177.23 o 
  -2   7   4    34155.38    35110.78    713.18 o 
  -1   7   4    16863.51    16628.76    400.86 o 
   0   7   4     5383.81     5786.24    201.33 o 
   1   7   4    14892.21    14613.42    364.83 o 
   2   7   4     1165.41     1021.98    177.55 o 
   3   7   4    13420.53    14494.42    351.26 o 
   4   7   4     7497.90     7588.97    229.60 o 
   5   7   4     3416.35     3464.17    190.24 o 
   6   7   4     2087.90     2129.18    283.35 o 
   7   7   4      450.75      300.97    200.10 o 
   8   7   4     1963.41     2059.00    290.89 o 
   9   7   4       49.70      -79.23    282.16 o 
 -11   8   4      134.28        2.73    799.03 o 
 -10   8   4     1552.51     1351.99    390.40 o 
  -9   8   4     1041.34     1010.98    242.29 o 
  -8   8   4     2631.79     2880.94    229.72 o 
  -7   8   4     3417.29     3433.40    285.13 o 
  -6   8   4        7.52      -45.74    106.60 o 
  -5   8   4    12375.26    12440.19    383.94 o 
  -4   8   4     4407.87     4350.01    201.43 o 
  -3   8   4     7108.86     6343.67    222.54 o 
  -2   8   4     8113.43     8157.53    261.29 o 
  -1   8   4      111.08      211.73     77.52 o 
   0   8   4    16865.20    17011.70    410.77 o 
   1   8   4        4.57      216.16    111.44 o 
   2   8   4     8751.32     9185.11    321.41 o 
   3   8   4      177.94      277.33     86.38 o 
   4   8   4     4222.82     4178.64    180.98 o 
   5   8   4     2365.24     2244.62    195.90 o 
   6   8   4     4406.62     4428.18    315.46 o 
   7   8   4     1264.71     1085.64    281.77 o 
   8   8   4       85.04      487.14    316.03 o 
   9   8   4     1041.80     1131.82    417.46 o 
 -11   9   4     1721.36     2458.06    460.18 o 
 -10   9   4     1279.28     1486.10    300.79 o 
  -9   9   4     1673.66     1038.52    242.25 o 
  -8   9   4     7326.62     6811.88    330.25 o 
  -7   9   4      687.33      719.64    200.20 o 
  -6   9   4    12652.14    13070.64    551.39 o 
  -5   9   4      355.88      259.72    108.76 o 
  -4   9   4    14298.78    13766.99    371.12 o 
  -3   9   4     8211.09     8009.46    274.51 o 
  -2   9   4    28525.68    28907.44    626.43 o 
  -1   9   4    19496.57    20284.17    480.20 o 
   0   9   4     2192.06     2206.49    181.58 o 
   1   9   4    21663.63    21936.56    598.12 o 
   2   9   4      196.33      323.80     93.25 o 
   3   9   4    19770.73    19020.35    594.06 o 
   4   9   4     2382.01     2202.15    142.88 o 
   5   9   4     5128.31     5012.37    255.18 o 
   6   9   4     4409.05     4211.53    315.65 o 
   7   9   4      738.16      541.42    210.75 o 
   8   9   4     3010.77     3358.20    338.39 o 
   9   9   4        0.91      106.62    264.82 o 
 -10  10   4      916.71      395.01    590.05 o 
  -9  10   4      375.01      142.60    223.19 o 
  -8  10   4     1718.32     1632.24    257.66 o 
  -7  10   4      778.97      742.63    156.30 o 
  -6  10   4       46.34       16.30    100.02 o 
  -5  10   4     4171.58     4420.42    236.87 o 
  -4  10   4     2819.36     2684.92    173.81 o 
  -3  10   4     3463.89     3807.26    183.30 o 
  -2  10   4     5640.92     6039.50    227.71 o 
  -1  10   4      690.17      807.55    151.86 o 
   0  10   4     1104.45     1102.33    110.56 o 
   1  10   4       97.16      156.46     85.50 o 
   2  10   4     1184.29     1100.41    107.68 o 
   3  10   4      340.80      279.47     90.30 o 
   4  10   4     3781.48     3352.69    174.18 o 
   5  10   4      933.10      700.49    131.18 o 
   6  10   4     2538.80     2568.00    310.73 o 
   7  10   4      457.58      402.87    219.54 o 
   8  10   4        1.21     -111.69    255.55 o 
   9  10   4      758.05      645.39    322.61 o 
 -10  11   4      737.87      877.19    360.83 o 
  -9  11   4     2689.97     2733.22    310.16 o 
  -8  11   4     9691.18     9591.67    402.57 o 
  -7  11   4      694.56      745.30    140.77 o 
  -6  11   4    15249.90    15152.79    430.42 o 
  -5  11   4      116.41       58.07    124.11 o 
  -4  11   4    18815.76    19057.41    578.15 o 
  -3  11   4    15161.31    14519.64    418.69 o 
  -2  11   4    18686.17    19853.84    523.26 o 
  -1  11   4    15027.11    14983.86    398.36 o 
   0  11   4     4107.99     4436.99    214.83 o 
   1  11   4    16553.80    16459.12    463.95 o 
   2  11   4     1376.29     1650.44    142.37 o 
   3  11   4    16313.85    16999.08    408.51 o 
   4  11   4     1556.44     1494.70    136.03 o 
   5  11   4     6127.43     6350.06    272.47 o 
   6  11   4     5258.90     5321.23    350.38 o 
   7  11   4      439.77      826.94    318.45 o 
   8  11   4     3925.69     3835.00    380.64 o 
   9  11   4        6.30     -264.13    264.13 o 
 -10  12   4      207.89     -211.61    663.09 o 
  -9  12   4       13.71       71.18    240.77 o 
  -8  12   4      385.22      587.53    188.71 o 
  -7  12   4      171.57      209.03    152.24 o 
  -6  12   4        7.01      -37.90    121.36 o 
  -5  12   4      286.43      450.58    126.05 o 
  -4  12   4     1025.27     1075.78    129.91 o 
  -3  12   4      562.13      486.38    109.77 o 
  -2  12   4     1635.29     1395.19    132.26 o 
  -1  12   4      314.66      454.39    117.26 o 
   0  12   4       20.52       24.11     93.39 o 
   1  12   4        1.44      -80.50     80.50 o 
   2  12   4      603.09      666.48    111.94 o 
   3  12   4       83.48      143.38    110.25 o 
   4  12   4     2381.55     2734.04    186.55 o 
   5  12   4       88.23      172.03    143.50 o 
   6  12   4      339.54      320.14    192.88 o 
   7  12   4      167.99      473.00    243.60 o 
   8  12   4        7.52      688.46    268.99 o 
   9  12   4       65.47     -199.97    508.17 o 
 -10  13   4      571.44      932.22    372.77 o 
  -9  13   4     2006.33     2712.03    385.71 o 
  -8  13   4     7524.49     7364.14    366.59 o 
  -7  13   4      948.88      878.70    181.96 o 
  -6  13   4    19666.19    19085.24    569.10 o 
  -5  13   4       98.57     -103.10    103.10 o 
  -4  13   4    23278.79    23405.78    571.18 o 
  -3  13   4    13767.96    14009.74    398.39 o 
  -2  13   4     8135.15     8213.94    286.46 o 
  -1  13   4    18984.59    19200.67    528.83 o 
   0  13   4     3884.59     3786.73    183.35 o 
   1  13   4    19011.55    18003.81    455.17 o 
   2  13   4      172.06      298.04     94.29 o 
   3  13   4    12781.52    12659.29    401.00 o 
   4  13   4      583.70      738.10    138.62 o 
   5  13   4     5725.94     5440.27    263.41 o 
   6  13   4     4229.87     4539.31    394.54 o 
   7  13   4      841.78      852.60    260.59 o 
   8  13   4     3715.66     3974.24    384.13 o 
 -10  14   4       18.12     -112.31    344.61 o 
  -9  14   4      139.04      514.13    316.24 o 
  -8  14   4       44.94      -26.01    195.58 o 
  -7  14   4      119.01      -61.04    173.65 o 
  -6  14   4      739.99      792.04    203.99 o 
  -5  14   4      455.60      415.50    128.78 o 
  -4  14   4      251.93      286.45    121.69 o 
  -3  14   4        0.72      238.36    130.74 o 
  -2  14   4        2.69      139.79    105.68 o 
  -1  14   4      115.21      -34.04     92.21 o 
   0  14   4     1309.14     1368.13    132.69 o 
   1  14   4      175.95      402.83     96.28 o 
   2  14   4        3.63       71.70     99.66 o 
   3  14   4      206.46      495.79    139.56 o 
   4  14   4      123.43      -15.35    111.39 o 
   5  14   4       78.81      212.55    140.86 o 
   6  14   4       87.44     -163.53    191.84 o 
   7  14   4       26.31       48.63    253.74 o 
   8  14   4       26.88      163.98    320.26 o 
 -10  15   4      733.32     1054.45    571.02 o 
  -9  15   4     1423.68     1081.89    352.42 o 
  -8  15   4     5275.95     5733.74    540.79 o 
  -7  15   4     1287.43     1145.56    183.67 o 
  -6  15   4    16923.20    16107.17    643.26 o 
  -5  15   4      219.56      224.67    125.97 o 
  -4  15   4    17217.62    17750.99    489.38 o 
  -3  15   4     5136.38     4952.99    239.49 o 
  -2  15   4     6114.03     6263.57    257.42 o 
  -1  15   4    15995.42    16020.42    431.68 o 
   0  15   4     1664.41     1687.29    168.73 o 
   1  15   4    16437.45    16273.48    506.86 o 
   2  15   4      248.24      230.94    135.67 o 
   3  15   4    10715.66    10350.01    319.05 o 
   4  15   4     1299.59     1433.41    151.54 o 
   5  15   4     3767.28     3978.56    261.74 o 
   6  15   4     5024.34     4757.12    354.74 o 
   7  15   4      841.80      586.78    248.61 o 
   8  15   4     3539.91     4229.93    473.96 o 
  -9  16   4      325.67     -364.57    523.72 o 
  -8  16   4      177.17      265.28    280.92 o 
  -7  16   4      899.52      959.19    204.91 o 
  -6  16   4      236.05      198.48    170.37 o 
  -5  16   4     2144.52     2092.97    186.30 o 
  -4  16   4      125.00      124.64    158.09 o 
  -3  16   4      567.62      265.70    136.58 o 
  -2  16   4      782.72      605.56    146.48 o 
  -1  16   4      141.61      239.37    128.38 o 
   0  16   4     1858.81     1647.83    172.45 o 
   1  16   4       82.38      159.95    145.71 o 
   2  16   4      229.26      511.83    162.85 o 
   3  16   4       57.93      352.25    131.32 o 
   4  16   4      131.88      231.19    128.79 o 
   5  16   4      318.14      541.10    182.00 o 
   6  16   4      275.81      256.13    278.60 o 
   7  16   4      115.91      261.75    346.85 o 
   8  16   4        8.43      910.56    376.03 o 
  -9  17   4     1424.59      974.94    715.46 o 
  -8  17   4     2833.05     3914.54    548.31 o 
  -7  17   4     1013.85     1047.15    220.39 o 
  -6  17   4    12034.97    11211.39    442.36 o 
  -5  17   4      257.74      189.01    167.63 o 
  -4  17   4    13562.40    13365.59    472.13 o 
  -3  17   4     2006.05     1765.54    196.06 o 
  -2  17   4     6955.02     7177.14    382.20 o 
  -1  17   4    11342.38    12232.43    527.68 o 
   0  17   4     1329.39     1414.18    173.48 o 
   1  17   4    12596.67    12527.23    434.67 o 
   2  17   4     1164.22     1240.90    168.35 o 
   3  17   4     8362.97     8505.09    328.21 o 
   4  17   4     2042.50     1997.30    195.68 o 
   5  17   4     2942.82     3059.97    323.44 o 
   6  17   4     3036.81     3865.30    405.21 o 
   7  17   4      501.27      740.34    325.99 o 
   8  17   4     1995.43     2101.98    551.98 o 
  -9  18   4      917.11       10.19    879.34 o 
  -8  18   4      452.58      734.98    309.96 o 
  -7  18   4     1795.44     1556.52    231.62 o 
  -6  18   4        3.23      432.69    206.80 o 
  -5  18   4     3893.80     4344.28    310.76 o 
  -4  18   4     2572.40     2332.35    228.26 o 
  -3  18   4     3595.89     3649.93    257.59 o 
  -2  18   4     2904.80     2896.44    227.89 o 
  -1  18   4      335.39      637.39    203.12 o 
   0  18   4     1803.76     1647.31    214.75 o 
   1  18   4        0.93      -98.38    133.69 o 
   2  18   4     1329.93     1370.86    187.91 o 
   3  18   4      137.57     -144.91    147.52 o 
   4  18   4     1554.94     1509.75    191.61 o 
   5  18   4      257.39      292.33    214.23 o 
   6  18   4      650.95     1016.16    376.90 o 
   7  18   4      666.95      869.41    342.61 o 
  -9  19   4     1169.36     1596.49    701.10 o 
  -8  19   4     1406.05     1661.54    587.14 o 
  -7  19   4      292.51      375.53    269.97 o 
  -6  19   4     6923.06     6633.93    355.26 o 
  -5  19   4       34.38      -35.02    182.04 o 
  -4  19   4    10072.64     9285.79    442.87 o 
  -3  19   4      709.98      834.88    188.28 o 
  -2  19   4     3602.59     3304.70    250.63 o 
  -1  19   4     9175.81     9220.92    407.13 o 
   0  19   4     1152.93      895.41    213.20 o 
   1  19   4    11761.50    11157.54    423.40 o 
   2  19   4      419.94      385.92    176.77 o 
   3  19   4     4278.36     4242.64    248.99 o 
   4  19   4     1601.30     1482.13    212.36 o 
   5  19   4     1765.52     2524.07    402.59 o 
   6  19   4     2014.59     2068.78    505.54 o 
   7  19   4      203.52      698.20    352.13 o 
  -8  20   4      538.98     1030.75    451.38 o 
  -7  20   4     2370.80     2361.38    343.22 o 
  -6  20   4       39.65      756.10    271.97 o 
  -5  20   4     4314.37     4487.55    304.28 o 
  -4  20   4     2348.55     2292.94    240.45 o 
  -3  20   4     2717.74     2622.99    241.31 o 
  -2  20   4     3374.22     3564.08    256.69 o 
  -1  20   4     1308.37     1480.37    212.44 o 
   0  20   4     2263.95     2662.08    223.52 o 
   1  20   4      140.85      241.73    163.72 o 
   2  20   4     4114.58     4621.80    261.44 o 
   3  20   4      258.09       -4.61    170.95 o 
   4  20   4     3462.55     3602.45    305.03 o 
   5  20   4      454.52      484.40    333.98 o 
   6  20   4      634.11      555.68    420.46 o 
   7  20   4     1136.75      873.06    494.81 o 
  -8  21   4      829.07      541.14    421.97 o 
  -7  21   4      216.27      843.92    316.63 o 
  -6  21   4     2251.70     1927.77    298.59 o 
  -5  21   4       79.28      248.10    221.22 o 
  -4  21   4     5002.68     4760.72    471.66 o 
  -3  21   4      218.37     -133.22    205.32 o 
  -2  21   4     3133.82     3025.49    283.02 o 
  -1  21   4     1758.08     1654.62    233.58 o 
   0  21   4     2717.35     2538.45    357.72 o 
   1  21   4     5579.48     5570.72    356.96 o 
   2  21   4        1.85     -149.84    317.09 o 
   3  21   4     2413.38     3028.89    287.24 o 
   4  21   4      794.31     1110.61    327.97 o 
   5  21   4      849.91      615.72    304.14 o 
   6  21   4     1142.91      366.50    642.82 o 
  -7  22   4     3082.57     3046.34    400.02 o 
  -6  22   4       93.56      248.11    293.49 o 
  -5  22   4     4356.56     3376.01    440.33 o 
  -4  22   4     1491.27     1755.35    265.81 o 
  -3  22   4     5395.88     5331.77    388.45 o 
  -2  22   4     5058.19     4815.33    347.71 o 
  -1  22   4     3369.17     2522.25    269.48 o 
   0  22   4     2836.78     2087.35    309.34 o 
   1  22   4        1.90      102.65    200.96 o 
   2  22   4     4571.26     4429.57    346.02 o 
   3  22   4      628.18      654.46    240.51 o 
   4  22   4     4003.51     4204.87    342.82 o 
   5  22   4     1141.36      505.48    302.64 o 
   6  22   4      605.26     1403.37    525.73 o 
  -7  23   4      184.43      789.62    445.67 o 
  -6  23   4      438.47     -192.14    436.53 o 
  -5  23   4       44.14     -199.42    228.24 o 
  -4  23   4     1815.43     1400.20    269.69 o 
  -3  23   4      103.60       71.95    214.32 o 
  -2  23   4     2859.72     2552.35    291.15 o 
  -1  23   4      979.73     1396.19    304.78 o 
   0  23   4     1104.40      866.83    235.32 o 
   1  23   4     2566.98     2348.12    300.86 o 
   2  23   4      108.34      315.35    211.75 o 
   3  23   4     1575.66     1360.74    295.78 o 
   4  23   4      109.75      342.18    253.17 o 
   5  23   4      253.43     1223.23    353.25 o 
   6  23   4      417.29      281.96    554.13 o 
  -7  24   4     2414.17     2707.34    588.35 o 
  -6  24   4       57.48     -216.38    397.80 o 
  -5  24   4     3123.00     3053.29    471.59 o 
  -4  24   4     1007.21     1264.29    341.38 o 
  -3  24   4     5211.08     5818.73    403.09 o 
  -2  24   4     3986.86     4262.02    348.92 o 
  -1  24   4     3342.41     3821.94    331.76 o 
   0  24   4     4284.90     4149.47    347.48 o 
   1  24   4       10.03      -36.54    259.69 o 
   2  24   4     6140.81     6565.43    410.71 o 
   3  24   4      398.48      136.48    250.08 o 
   4  24   4     3585.35     3134.73    337.52 o 
   5  24   4     1244.70     1126.69    473.49 o 
  -6  25   4      129.84     -259.98    384.30 o 
  -5  25   4       49.11      214.93    403.46 o 
  -4  25   4      243.72      486.14    336.02 o 
  -3  25   4        8.13       29.97    311.51 o 
  -2  25   4     1779.13     2057.49    304.26 o 
  -1  25   4      103.18      191.92    401.37 o 
   0  25   4      273.22      342.47    238.60 o 
   1  25   4       65.94     -120.46    216.15 o 
   2  25   4       88.62      202.04    341.14 o 
   3  25   4      271.83      452.75    402.83 o 
   4  25   4       27.53       50.41    276.93 o 
   5  25   4        4.17     -453.09    453.09 o 
  -5  26   4     3168.54     2277.56    397.72 o 
  -4  26   4      276.66      172.02    310.24 o 
  -3  26   4     4221.37     3477.90    491.66 o 
  -2  26   4     1965.08     2839.21    378.94 o 
  -1  26   4     2547.53     1864.83    301.00 o 
   0  26   4     5112.17     5348.78    496.22 o 
   1  26   4      167.95      356.87    259.35 o 
   2  26   4     4892.28     4183.36    451.62 o 
   3  26   4      493.95      656.85    302.27 o 
   4  26   4     2162.31     2149.45    358.80 o 
  -5  27   4       39.60     -329.02    329.02 o 
  -4  27   4        9.68     -202.01    309.60 o 
  -3  27   4        1.52     -246.54    246.54 o 
  -2  27   4      606.88       -9.46    260.97 o 
  -1  27   4       50.88      -36.15    250.25 o 
   0  27   4       87.56      532.60    283.63 o 
   1  27   4      110.78      120.94    266.75 o 
   2  27   4        3.14        9.60    381.62 o 
   3  27   4       40.73     -138.79    368.13 o 
  -4  28   4      177.58      886.26    500.08 o 
  -3  28   4     2797.83     2978.98    477.31 o 
  -2  28   4     1546.00     1125.93    319.28 o 
  -1  28   4     1554.60     1503.14    322.95 o 
   0  28   4     5338.32     5205.68    463.13 o 
   1  28   4      203.15     -203.98    412.83 o 
   2  28   4     3526.38     3342.05    386.69 o 
  -2  29   4        2.27      445.52    347.98 o 
  -1  29   4      550.14      155.54    436.97 o 
   0  29   4        2.85      137.34    346.09 o 
   1  29   4      345.02      471.28    381.62 o 
 -11   1   5     2473.91     2371.64    570.06 o 
 -10   1   5      134.24       41.09    364.91 o 
  -9   1   5     4769.51     5281.68    353.23 o 
  -8   1   5      410.00      478.95    138.91 o 
  -7   1   5    14069.71    13721.50    397.67 o 
  -6   1   5     7394.02     6875.52    281.97 o 
  -5   1   5    19192.11    19521.75    524.00 o 
  -4   1   5    29777.17    27911.05    589.97 o 
  -3   1   5     1701.78     1658.29     76.12 o 
  -2   1   5    58297.44    54756.32   1124.28 o 
  -1   1   5     1662.79     1402.09    109.99 o 
   0   1   5    41032.22    37534.13    872.63 o 
   1   1   5    12389.75    12563.05    330.97 o 
   2   1   5    15081.59    15302.30    393.56 o 
   3   1   5    16844.96    17143.20    427.40 o 
   4   1   5      488.49      303.74     93.94 o 
   5   1   5    10024.56     9815.90    404.72 o 
   6   1   5        3.27      160.90    155.77 o 
   7   1   5     3277.35     3615.94    335.48 o 
   8   1   5      711.65      686.71    287.00 o 
   9   1   5     1644.05     1544.88    344.09 o 
 -11   2   5       62.76      898.25    557.50 o 
 -10   2   5      163.82      259.30    298.05 o 
  -9   2   5      461.46      678.51    226.27 o 
  -8   2   5      688.77      628.84    143.99 o 
  -7   2   5      213.81      223.65    166.34 o 
  -6   2   5      468.05      571.79    110.11 o 
  -5   2   5      772.39      695.30    147.09 o 
  -4   2   5     3000.37     3402.94    170.00 o 
  -3   2   5     5842.75     6685.08    308.30 o 
  -2   2   5       39.34       78.92     94.05 o 
  -1   2   5      715.29      465.09     83.18 o 
   0   2   5     1517.91     1504.45    114.72 o 
   1   2   5     2093.94     2227.69    150.73 o 
   2   2   5      758.94      756.21     98.47 o 
   3   2   5       64.61       87.55    122.17 o 
   4   2   5      870.95      885.04    121.51 o 
   5   2   5        0.45      310.22    198.78 o 
   6   2   5       68.07      136.33    165.73 o 
   7   2   5      108.53      573.33    228.24 o 
   8   2   5      110.86      287.15    258.23 o 
   9   2   5        8.14     -219.21    310.66 o 
 -11   3   5     1679.16     2027.76    574.41 o 
 -10   3   5      228.92      278.47    288.99 o 
  -9   3   5     5414.31     5301.59    361.38 o 
  -8   3   5      598.21      460.92    145.85 o 
  -7   3   5    13473.62    13735.02    406.35 o 
  -6   3   5     5423.78     5531.73    224.18 o 
  -5   3   5    10389.15     9938.92    295.03 o 
  -4   3   5    24213.45    25184.89    597.88 o 
  -3   3   5     1945.21     1948.93    181.04 o 
  -2   3   5    49779.91    46767.97   1010.23 o 
  -1   3   5     2243.49     2530.18    167.30 o 
   0   3   5    35259.20    33829.52    790.15 o 
   1   3   5    10076.28     9733.28    280.64 o 
   2   3   5    11585.03    12298.97    336.62 o 
   3   3   5    14530.28    14556.84    540.46 o 
   4   3   5     2034.37     2229.07    198.81 o 
   5   3   5     8816.85     8848.12    355.78 o 
   6   3   5       24.42     -113.69    156.10 o 
   7   3   5     4163.31     4868.65    407.07 o 
   8   3   5      260.19      145.20    259.72 o 
   9   3   5      815.08      252.53    297.28 o 
 -11   4   5       16.99      641.97    702.79 o 
 -10   4   5      923.21     1072.20    338.73 o 
  -9   4   5       53.90     -160.88    336.65 o 
  -8   4   5     2206.04     2282.70    202.02 o 
  -7   4   5       33.72       -3.32    159.28 o 
  -6   4   5     2756.86     2824.86    213.69 o 
  -5   4   5     2992.91     2779.23    166.98 o 
  -4   4   5     2567.78     2676.03    152.19 o 
  -3   4   5    13840.52    15581.78    523.40 o 
  -2   4   5      111.66      159.55    169.02 o 
  -1   4   5     7410.84     7649.83    196.12 o 
   0   4   5     3398.14     3488.38    154.94 o 
   1   4   5     6122.45     6138.85    250.21 o 
   2   4   5     6608.02     6751.17    234.26 o 
   3   4   5      328.70      297.17     97.56 o 
   4   4   5     3794.60     3647.98    165.07 o 
   5   4   5        1.87       66.02    140.37 o 
   6   4   5      914.52     1017.73    199.48 o 
   7   4   5        6.25        8.94    673.23 o 
   8   4   5      400.59     1203.05    298.39 o 
   9   4   5       60.12      343.34    295.69 o 
 -11   5   5     1671.76     1826.20    573.92 o 
 -10   5   5      274.66      -13.78    271.30 o 
  -9   5   5     5228.16     5920.44    466.37 o 
  -8   5   5      611.93      743.70    151.98 o 
  -7   5   5     6993.47     7291.55    330.10 o 
  -6   5   5     6864.81     6600.09    314.78 o 
  -5   5   5     6319.71     6554.77    233.36 o 
  -4   5   5    18737.21    19164.92    531.48 o 
  -3   5   5     4378.69     4676.02    134.03 o 
  -2   5   5    22719.45    22430.84    656.05 o 
  -1   5   5      375.28      283.97     60.12 o 
   0   5   5    25817.97    27553.55    593.92 o 
   1   5   5     5654.42     5675.23    219.49 o 
   2   5   5    10207.87    10781.60    362.15 o 
   3   5   5     8481.17     8275.96    292.61 o 
   4   5   5     2591.72     2321.95    143.53 o 
   5   5   5     6070.77     5732.82    286.83 o 
   6   5   5      259.24      252.06    190.09 o 
   7   5   5     4254.86     4359.31    411.49 o 
   8   5   5      468.23      991.79    287.93 o 
   9   5   5      704.85     1009.12    339.69 o 
 -11   6   5      160.54     -289.65    445.05 o 
 -10   6   5     2180.81     2571.96    400.63 o 
  -9   6   5       24.04      392.04    249.83 o 
  -8   6   5     2613.85     2277.47    193.13 o 
  -7   6   5       47.68       70.44    118.75 o 
  -6   6   5     6020.35     5911.22    238.07 o 
  -5   6   5     9632.03     9742.82    302.25 o 
  -4   6   5     4627.10     4635.34    207.33 o 
  -3   6   5    15314.74    15163.44    328.55 o 
  -2   6   5      460.99      463.15     46.05 o 
  -1   6   5    14762.55    14226.77    364.27 o 
   0   6   5     4129.50     4149.08    203.74 o 
   1   6   5     4892.82     5056.70    216.07 o 
   2   6   5     9215.49     8798.80    426.37 o 
   3   6   5     1665.49     1947.19    131.93 o 
   4   6   5     3121.46     3572.89    176.41 o 
   5   6   5      223.62      260.50    142.00 o 
   6   6   5     2050.14     1886.95    274.43 o 
   7   6   5       95.95        4.78    217.25 o 
   8   6   5     1148.39      646.72    318.71 o 
   9   6   5      339.99      -75.18    291.63 o 
 -11   7   5     1377.74     1011.71    806.69 o 
 -10   7   5       56.43      180.87    363.58 o 
  -9   7   5     4566.76     4937.25    478.82 o 
  -8   7   5      349.78      238.80    147.71 o 
  -7   7   5     2666.59     2512.74    183.72 o 
  -6   7   5     3884.99     4471.91    211.21 o 
  -5   7   5     2574.29     2324.78    223.66 o 
  -4   7   5     8787.51     8758.44    276.55 o 
  -3   7   5      909.89     1033.24    160.17 o 
  -2   7   5    10788.82    10996.43    262.18 o 
  -1   7   5      239.22      269.30    131.71 o 
   0   7   5    19274.59    20362.53    546.12 o 
   1   7   5     2890.23     2924.75    182.59 o 
   2   7   5     7512.78     7177.14    266.73 o 
   3   7   5     5029.52     4744.57    192.32 o 
   4   7   5     2643.02     3025.15    183.53 o 
   5   7   5     5916.21     6190.79    347.43 o 
   6   7   5      114.45      159.44    170.69 o 
   7   7   5     2462.18     1979.41    273.66 o 
   8   7   5      499.57      595.00    275.22 o 
   9   7   5      388.59      355.42    319.95 o 
 -10   8   5     3040.48     3189.53    520.46 o 
  -9   8   5       16.69     -122.54    279.35 o 
  -8   8   5     5791.15     6273.46    317.40 o 
  -7   8   5      581.76      552.88    136.92 o 
  -6   8   5     8381.73     8055.01    318.32 o 
  -5   8   5    10647.26    10367.98    359.18 o 
  -4   8   5     2966.37     3100.16    167.50 o 
  -3   8   5    15379.56    15031.55    450.81 o 
  -2   8   5        1.32        8.34     77.80 o 
  -1   8   5    27049.21    27248.06    607.33 o 
   0   8   5     5057.28     5211.17    203.67 o 
   1   8   5     8529.68     8451.79    274.30 o 
   2   8   5    10687.00    10937.24    324.09 o 
   3   8   5     3322.62     3453.28    168.43 o 
   4   8   5     9439.27     9830.99    284.49 o 
   5   8   5      124.68      -16.43    152.13 o 
   6   8   5     4383.42     4519.62    310.30 o 
   7   8   5       85.04       39.16    204.15 o 
   8   8   5     1397.03     1975.50    327.55 o 
   9   8   5      608.68       76.43    312.62 o 
 -10   9   5       53.90     -290.32    290.32 o 
  -9   9   5     2342.45     2455.81    349.85 o 
  -8   9   5       26.08      116.24    184.75 o 
  -7   9   5     1913.51     2223.19    185.98 o 
  -6   9   5     2939.62     3000.70    191.67 o 
  -5   9   5     1094.53     1116.12    147.19 o 
  -4   9   5     5839.09     5861.69    231.51 o 
  -3   9   5      771.98      985.55    116.71 o 
  -2   9   5     5154.21     5000.34    223.95 o 
  -1   9   5      305.48      175.40    130.54 o 
   0   9   5     5165.81     5241.40    210.99 o 
   1   9   5      726.40      931.10    121.13 o 
   2   9   5     6378.81     6806.51    249.20 o 
   3   9   5     1247.91     1600.40    147.23 o 
   4   9   5      931.15      725.65    125.71 o 
   5   9   5     3428.47     3898.94    270.87 o 
   6   9   5        0.96      467.37    263.49 o 
   7   9   5     1260.53     1589.06    284.13 o 
   8   9   5      611.82     1189.19    298.97 o 
 -10  10   5     3130.41     3060.00    435.46 o 
  -9  10   5       11.41     -119.59    273.42 o 
  -8  10   5     7110.47     7125.67    343.69 o 
  -7  10   5     3433.49     3202.35    224.25 o 
  -6  10   5     5124.38     4940.37    306.11 o 
  -5  10   5     5260.64     5563.33    243.80 o 
  -4  10   5     2716.93     2964.91    199.36 o 
  -3  10   5    18664.74    18997.97    479.30 o 
  -2  10   5      402.91      529.54    136.25 o 
  -1  10   5    22968.79    23481.79    556.04 o 
   0  10   5     2086.24     2287.54    151.46 o 
   1  10   5    11014.58    10792.37    326.64 o 
   2  10   5     6724.19     6264.00    281.86 o 
   3  10   5     2149.08     2162.76    148.60 o 
   4  10   5     9436.94     9076.18    300.11 o 
   5  10   5      404.26      527.22    175.19 o 
   6  10   5     6119.35     6125.06    477.61 o 
   7  10   5      523.57      596.91    309.93 o 
   8  10   5     2014.23     2148.77    405.47 o 
 -10  11   5       20.31      -17.64    321.92 o 
  -9  11   5      782.28      484.37    303.39 o 
  -8  11   5       45.62      270.90    198.47 o 
  -7  11   5      566.69      557.41    172.68 o 
  -6  11   5      708.69      311.90    168.94 o 
  -5  11   5       29.11     -109.07    109.07 o 
  -4  11   5      597.58      717.43    155.31 o 
  -3  11   5      493.65      485.93    110.17 o 
  -2  11   5     1551.49     1514.85    138.60 o 
  -1  11   5       39.65      160.82    150.66 o 
   0  11   5      695.47      666.92    112.24 o 
   1  11   5      410.29      364.78    104.07 o 
   2  11   5     3570.88     3300.97    191.61 o 
   3  11   5      491.40      397.10    106.30 o 
   4  11   5      995.93     1007.52    144.79 o 
   5  11   5      875.64      959.92    200.13 o 
   6  11   5        0.92      382.86    208.62 o 
   7  11   5      366.69       78.84    241.16 o 
   8  11   5      116.62       95.07    371.23 o 
 -10  12   5     2895.19     2866.76    436.38 o 
  -9  12   5       13.05     -204.84    547.82 o 
  -8  12   5     8366.48     8356.53    392.98 o 
  -7  12   5     3915.83     3705.56    482.38 o 
  -6  12   5     7607.33     7858.68    342.12 o 
  -5  12   5     5420.29     5519.18    251.20 o 
  -4  12   5     2464.90     2452.68    197.02 o 
  -3  12   5    19790.10    20250.30    517.17 o 
  -2  12   5       55.75       84.19    106.11 o 
  -1  12   5    15668.61    15883.67    431.53 o 
   0  12   5     2098.91     2164.44    156.80 o 
   1  12   5    14899.47    14795.87    410.27 o 
   2  12   5     9038.43     9103.58    309.79 o 
   3  12   5     4355.10     4171.01    195.98 o 
   4  12   5    10318.94    10279.86    328.24 o 
   5  12   5      649.45      559.42    184.88 o 
   6  12   5     7065.23     7100.34    393.82 o 
   7  12   5      590.22      927.22    273.85 o 
   8  12   5     2261.76     1601.35    347.46 o 
 -10  13   5       20.41     -308.30    457.73 o 
  -9  13   5       26.03      510.71    316.12 o 
  -8  13   5       32.19      245.64    195.12 o 
  -7  13   5      172.71      828.12    219.62 o 
  -6  13   5        0.04      -25.80    199.47 o 
  -5  13   5        6.74      -28.09    132.50 o 
  -4  13   5      164.43      171.73    125.17 o 
  -3  13   5       13.39      -67.47    131.44 o 
  -2  13   5      501.62      620.31    174.35 o 
  -1  13   5      108.62       78.86    104.83 o 
   0  13   5      175.23      310.71    111.31 o 
   1  13   5      434.98      726.66    143.75 o 
   2  13   5      182.76      322.51    135.47 o 
   3  13   5      205.95      303.64    124.32 o 
   4  13   5       96.31      379.35    170.99 o 
   5  13   5       33.64     -166.36    166.36 o 
   6  13   5       10.61      615.36    241.70 o 
   7  13   5        2.88      -66.46    253.48 o 
   8  13   5        0.89      203.30    300.30 o 
 -10  14   5     2923.54     3039.21    640.29 o 
  -9  14   5      125.59      602.00    343.92 o 
  -8  14   5     6149.89     6723.08    417.68 o 
  -7  14   5     2118.24     2577.60    237.29 o 
  -6  14   5     6173.42     6378.78    366.01 o 
  -5  14   5     6508.86     6584.27    285.80 o 
  -4  14   5     1644.47     1711.31    168.99 o 
  -3  14   5    14138.28    13252.89    402.73 o 
  -2  14   5        3.62      239.89    132.88 o 
  -1  14   5    17547.75    17801.06    475.83 o 
   0  14   5      550.16      529.03    121.86 o 
   1  14   5    10529.61    10846.84    425.79 o 
   2  14   5     5585.82     5274.33    219.85 o 
   3  14   5     3331.48     3707.18    240.92 o 
   4  14   5     9756.60     9728.37    324.96 o 
   5  14   5      187.14      112.10    209.91 o 
   6  14   5     6818.24     6769.87    474.77 o 
   7  14   5      418.50      371.60    278.66 o 
   8  14   5     1703.07     2281.84    366.52 o 
  -9  15   5      187.43      697.79    512.74 o 
  -8  15   5       80.16       96.73    217.21 o 
  -7  15   5       24.56      -44.18    234.58 o 
  -6  15   5      642.11      576.59    178.78 o 
  -5  15   5      105.93      279.37    187.46 o 
  -4  15   5       72.31     -129.08    129.08 o 
  -3  15   5       44.74      -72.18    130.93 o 
  -2  15   5      487.19      265.09    129.72 o 
  -1  15   5       28.24      138.68    120.59 o 
   0  15   5      160.31      212.75    160.91 o 
   1  15   5      305.94      156.57    117.34 o 
   2  15   5      291.02      618.97    137.74 o 
   3  15   5       21.07       72.22    139.02 o 
   4  15   5        2.34     -129.80    129.80 o 
   5  15   5      492.67      417.79    204.99 o 
   6  15   5        1.70      149.70    237.50 o 
   7  15   5      285.04      553.40    321.53 o 
  -9  16   5       26.57     -109.18   1060.95 o 
  -8  16   5     4554.41     4266.89    344.74 o 
  -7  16   5     1101.29     1191.35    241.05 o 
  -6  16   5     5835.89     6163.33    366.24 o 
  -5  16   5     7488.53     7062.63    386.10 o 
  -4  16   5     2732.03     2490.97    242.35 o 
  -3  16   5     6209.59     6739.79    351.51 o 
  -2  16   5       13.38      -16.81    133.02 o 
  -1  16   5    13640.70    14711.04    487.11 o 
   0  16   5     1097.30      962.64    163.72 o 
   1  16   5     7834.10     7877.58    361.04 o 
   2  16   5     4703.53     5053.88    274.42 o 
   3  16   5     3794.90     3981.99    275.29 o 
   4  16   5     8358.49     7968.48    332.24 o 
   5  16   5       27.51       95.94    218.48 o 
   6  16   5     4598.61     5027.84    462.02 o 
   7  16   5      285.54      340.15    738.39 o 
  -9  17   5      950.98     1177.19    482.62 o 
  -8  17   5      103.28      119.25    260.63 o 
  -7  17   5      361.51      444.11    219.16 o 
  -6  17   5     1420.48     1198.23    244.91 o 
  -5  17   5      178.47      332.59    184.43 o 
  -4  17   5      906.17      798.31    186.25 o 
  -3  17   5      377.89      389.29    191.17 o 
  -2  17   5      916.98      821.59    168.27 o 
  -1  17   5      478.69      669.70    163.37 o 
   0  17   5      695.24      698.21    201.93 o 
   1  17   5      565.97      885.92    177.32 o 
   2  17   5     1033.17     1342.67    212.15 o 
   3  17   5      837.28     1236.31    177.33 o 
   4  17   5      293.80      742.88    181.45 o 
   5  17   5      978.42     1352.40    329.34 o 
   6  17   5       27.56      566.24    373.58 o 
   7  17   5      768.78      966.95    372.53 o 
  -9  18   5       19.77     -327.12    439.82 o 
  -8  18   5     2910.91     3019.91    417.78 o 
  -7  18   5      590.25      707.50    306.51 o 
  -6  18   5     3944.98     3891.48    455.26 o 
  -5  18   5     4765.74     4594.34    344.57 o 
  -4  18   5     2232.23     2143.67    262.63 o 
  -3  18   5     7798.51     7905.04    433.31 o 
  -2  18   5        8.33       43.12    153.84 o 
  -1  18   5     9971.35    10515.17    412.85 o 
   0  18   5     1626.39     1803.94    197.88 o 
   1  18   5     5713.40     5579.21    298.16 o 
   2  18   5     3280.75     3304.45    243.90 o 
   3  18   5     1757.04     1509.54    201.33 o 
   4  18   5     5187.09     4965.02    282.71 o 
   5  18   5       11.15      163.15    250.60 o 
   6  18   5     2782.42     2564.73    479.57 o 
   7  18   5      263.08      269.15    343.21 o 
  -8  19   5      304.73     1020.34    381.49 o 
  -7  19   5      775.41      914.88    282.72 o 
  -6  19   5     1633.90     1956.57    286.80 o 
  -5  19   5      450.32      435.69    245.60 o 
  -4  19   5     3796.70     3301.32    297.85 o 
  -3  19   5       34.64      157.75    232.20 o 
  -2  19   5     2020.85     1983.44    270.50 o 
  -1  19   5      183.76      148.70    185.02 o 
   0  19   5     2942.83     2874.25    239.66 o 
   1  19   5      596.49      449.75    171.59 o 
   2  19   5     2286.57     2700.85    250.49 o 
   3  19   5     2291.76     2358.36    220.91 o 
   4  19   5      612.46      222.60    185.42 o 
   5  19   5     1566.15     1478.62    313.42 o 
   6  19   5      109.16      177.68    487.72 o 
  -8  20   5     2047.80     2733.96    535.75 o 
  -7  20   5      180.82      812.14    304.79 o 
  -6  20   5     2957.53     2369.30    309.62 o 
  -5  20   5     1761.35     1911.50    289.64 o 
  -4  20   5     1719.85     1385.70    252.71 o 
  -3  20   5     5431.37     4816.69    338.77 o 
  -2  20   5       67.38      248.38    176.71 o 
  -1  20   5     2920.94     2544.04    237.96 o 
   0  20   5      889.81      779.26    191.10 o 
   1  20   5     4068.56     3869.13    273.14 o 
   2  20   5     2661.29     2484.90    349.19 o 
   3  20   5      494.79      280.45    192.53 o 
   4  20   5     2492.43     2318.46    236.00 o 
   5  20   5       10.27      -27.72    371.09 o 
   6  20   5     1241.24      844.14    810.07 o 
  -8  21   5      328.36      104.02    440.53 o 
  -7  21   5     2090.56     2268.16    455.68 o 
  -6  21   5      860.66     1781.16    368.66 o 
  -5  21   5     1147.03     1491.88    363.76 o 
  -4  21   5     4363.58     3771.97    399.68 o 
  -3  21   5       44.24      433.35    254.64 o 
  -2  21   5     3982.47     4387.06    331.87 o 
  -1  21   5       37.82      265.97    340.63 o 
   0  21   5     3423.77     3323.96    341.54 o 
   1  21   5     1698.14     1344.96    230.34 o 
   2  21   5     2001.74     1993.54    264.29 o 
   3  21   5     2968.30     3115.21    315.15 o 
   4  21   5      418.25      753.29    254.15 o 
   5  21   5     2411.18     2560.82    496.43 o 
   6  21   5      112.58     -111.79    439.34 o 
  -7  22   5       49.82      -56.78    320.26 o 
  -6  22   5     1093.95     1303.53    546.49 o 
  -5  22   5     1035.03      955.07    336.74 o 
  -4  22   5     1372.80     1149.62    320.36 o 
  -3  22   5     2595.13     2597.82    346.24 o 
  -2  22   5       60.51      756.97    286.98 o 
  -1  22   5     1673.95     1946.39    262.23 o 
   0  22   5      682.24      582.54    215.41 o 
   1  22   5     2333.33     2273.55    271.92 o 
   2  22   5     1731.18     1313.77    258.00 o 
   3  22   5      164.77      344.48    234.18 o 
   4  22   5      730.85      899.34    275.02 o 
   5  22   5       10.77      255.62    588.76 o 
  -7  23   5     2173.47     3107.07    466.23 o 
  -6  23   5     1579.91      440.71    428.55 o 
  -5  23   5     1448.55     1235.81    342.57 o 
  -4  23   5     4600.71     4683.77    433.73 o 
  -3  23   5      125.16       42.76    248.09 o 
  -2  23   5     6390.04     6420.93    735.99 o 
  -1  23   5      147.99      364.35    229.94 o 
   0  23   5     4202.03     4240.26    427.22 o 
   1  23   5     2228.71     2363.34    282.39 o 
   2  23   5     2249.04     2408.98    303.75 o 
   3  23   5     2607.39     2545.26    315.10 o 
   4  23   5      246.33      240.35    268.54 o 
   5  23   5     2350.78     1758.34    535.88 o 
  -6  24   5      485.72      549.32    434.10 o 
  -5  24   5      140.35      -61.63    404.36 o 
  -4  24   5      513.58      494.53    313.63 o 
  -3  24   5      327.26      371.98    281.14 o 
  -2  24   5       76.89     -237.65    237.65 o 
  -1  24   5      982.03      666.50    285.54 o 
   0  24   5      259.83     -196.87    258.47 o 
   1  24   5      141.02      -66.93    225.85 o 
   2  24   5      574.22      661.45    270.65 o 
   3  24   5       29.55       23.57    252.63 o 
   4  24   5      153.90      157.04    334.44 o 
  -6  25   5     1242.37     1274.99    462.43 o 
  -5  25   5     1595.08     1259.22    461.26 o 
  -4  25   5     2930.81     3132.96    419.58 o 
  -3  25   5      118.13      363.59    287.58 o 
  -2  25   5     6259.65     6603.74    510.80 o 
  -1  25   5      241.80      625.81    297.37 o 
   0  25   5     4156.66     4292.50    370.50 o 
   1  25   5     1370.48     1291.14    276.09 o 
   2  25   5     1517.43     1713.19    306.61 o 
   3  25   5     3186.91     3786.61    406.98 o 
   4  25   5       90.45      870.94    496.03 o 
  -5  26   5        0.30      562.08    371.14 o 
  -4  26   5       66.78     -309.55    309.55 o 
  -3  26   5        6.94      465.08    374.59 o 
  -2  26   5      125.39     -195.82    294.07 o 
  -1  26   5      138.24      -21.99    366.35 o 
   0  26   5       26.73      514.14    356.26 o 
   1  26   5       22.18       -6.03    255.14 o 
   2  26   5       38.79      297.35    277.88 o 
   3  26   5       54.98      141.33    310.17 o 
  -4  27   5     2622.65     2440.28    439.34 o 
  -3  27   5      240.99      185.01    322.22 o 
  -2  27   5     4946.83     5004.93    482.83 o 
  -1  27   5      152.24      810.07    328.22 o 
   0  27   5     3923.52     4209.82    454.14 o 
   1  27   5     1015.27     1172.56    357.51 o 
   2  27   5     1000.43     1162.04    344.80 o 
  -3  28   5      125.30     -169.06    338.98 o 
  -2  28   5       28.16     -356.79    394.29 o 
  -1  28   5      113.63      323.68    571.57 o 
   0  28   5       23.10      265.01    332.96 o 
   1  28   5       70.46     -222.09    462.12 o 
 -11   0   6     3994.46     2917.61    864.98 o 
 -10   0   6      977.12     1005.20    647.04 o 
  -9   0   6     2423.69     2924.36    724.76 o 
  -8   0   6     8984.61     7917.37    576.72 o 
  -7   0   6     4223.34     4391.87    444.31 o 
  -6   0   6    28347.87    28207.39   1195.99 o 
  -5   0   6       75.79      112.32    208.85 o 
  -4   0   6    33129.74    32436.36    957.60 o 
  -3   0   6    17300.70    18574.35    869.02 o 
  -2   0   6    11032.66    11492.85    641.70 o 
  -1   0   6    25240.04    24434.19    778.52 o 
   0   0   6     2746.10     2808.84    201.48 o 
   1   0   6    15031.39    15115.77    556.79 o 
   2   0   6      117.83     -131.56    168.10 o 
   3   0   6    15866.12    15734.91    604.10 o 
   4   0   6      802.24     1172.50    183.61 o 
   5   0   6     6867.69     6482.59    579.85 o 
   6   0   6     3173.20     2568.96    362.05 o 
   7   0   6     1044.05      422.55    403.77 o 
   8   0   6     2752.37     3908.22    775.44 o 
 -11   1   6       10.96       75.12    495.74 o 
 -10   1   6       43.38     -219.63    382.91 o 
  -9   1   6       26.11      261.61    379.04 o 
  -8   1   6      210.90      234.97    185.15 o 
  -7   1   6      700.01      473.18    174.10 o 
  -6   1   6      302.88      243.26    124.02 o 
  -5   1   6      123.34      -36.51    211.60 o 
  -4   1   6       49.51       91.05    227.01 o 
  -3   1   6     1664.48     1684.45     97.09 o 
  -2   1   6      257.19      461.34     98.00 o 
  -1   1   6       53.74      152.23     96.43 o 
   0   1   6      639.35      609.18     89.16 o 
   1   1   6        6.62      133.38    109.66 o 
   2   1   6       13.07        9.89    139.52 o 
   3   1   6       42.98     -127.77    127.77 o 
   4   1   6      243.51      102.80    129.19 o 
   5   1   6        4.59      191.02    163.81 o 
   6   1   6       27.47      -18.38    296.67 o 
   7   1   6       79.62      373.50    242.19 o 
   8   1   6       80.52      153.70    433.31 o 
 -11   2   6     3278.61     2993.36    656.33 o 
 -10   2   6      736.74      631.34    440.43 o 
  -9   2   6     3783.70     3737.91    576.93 o 
  -8   2   6     6149.25     6231.28    448.33 o 
  -7   2   6     2416.81     2279.27    234.89 o 
  -6   2   6    23193.55    22551.62    617.69 o 
  -5   2   6        3.73      -85.49     97.96 o 
  -4   2   6    33995.84    33157.23    786.16 o 
  -3   2   6    10996.75    11178.17    390.54 o 
  -2   2   6    17558.05    18641.11    501.96 o 
  -1   2   6    26196.05    26639.29    517.89 o 
   0   2   6     3450.29     3321.39    161.92 o 
   1   2   6    20637.26    21159.71    557.38 o 
   2   2   6      104.50       46.07     95.09 o 
   3   2   6    15349.81    15371.85    467.56 o 
   4   2   6      904.40      929.90    148.62 o 
   5   2   6     6147.36     6627.90    329.44 o 
   6   2   6     3078.59     3437.40    293.39 o 
   7   2   6      803.34       48.72    230.73 o 
   8   2   6     3096.29     3380.08    378.93 o 
 -11   3   6      114.55      365.97    514.34 o 
 -10   3   6      451.14      957.09    468.12 o 
  -9   3   6      127.39      373.83    374.84 o 
  -8   3   6      950.08      807.98    214.03 o 
  -7   3   6     1557.55     1794.65    226.09 o 
  -6   3   6       63.41      329.85    199.71 o 
  -5   3   6     3409.22     3131.10    231.43 o 
  -4   3   6     3333.69     3494.37    193.88 o 
  -3   3   6     7817.48     8870.04    373.06 o 
  -2   3   6     2854.72     2683.23    171.37 o 
  -1   3   6      268.96      293.43    116.88 o 
   0   3   6     2330.93     2214.12    146.35 o 
   1   3   6       65.66      328.15    113.76 o 
   2   3   6      481.04      585.24    122.36 o 
   3   3   6        3.76     -128.99    128.99 o 
   4   3   6     1720.19     1979.01    174.44 o 
   5   3   6      122.64      481.72    182.77 o 
   6   3   6      206.92      116.07    215.83 o 
   7   3   6      703.02      552.18    340.65 o 
   8   3   6      236.35      154.83    309.51 o 
 -10   4   6      840.72      371.93    672.38 o 
  -9   4   6     4030.40     3522.50    542.33 o 
  -8   4   6     5279.44     5460.82    480.13 o 
  -7   4   6     1647.03     1816.07    195.21 o 
  -6   4   6    18357.61    17584.85    615.45 o 
  -5   4   6        2.94      161.60    120.44 o 
  -4   4   6    22242.08    21927.13    585.00 o 
  -3   4   6     3892.65     4102.97    207.78 o 
  -2   4   6    14572.18    14978.23    679.81 o 
  -1   4   6    19051.93    18680.00    538.02 o 
   0   4   6     3609.64     3701.33    171.10 o 
   1   4   6    20375.80    20665.20    499.51 o 
   2   4   6      126.94       49.65    118.62 o 
   3   4   6    11794.80    11561.01    353.50 o 
   4   4   6     1620.36     1863.10    147.11 o 
   5   4   6     5266.63     4876.23    285.32 o 
   6   4   6     2718.11     3232.58    289.74 o 
   7   4   6      803.01      499.15    329.43 o 
   8   4   6     1889.00     1408.98    318.39 o 
 -10   5   6     1528.67     1279.04    477.24 o 
  -9   5   6     1530.03     1241.63    431.24 o 
  -8   5   6     2058.34     2030.64    248.38 o 
  -7   5   6     2337.77     2275.78    214.88 o 
  -6   5   6      317.52      329.05    135.80 o 
  -5   5   6    13033.54    13066.41    426.42 o 
  -4   5   6     2170.47     2028.89    217.51 o 
  -3   5   6     8168.25     7790.85    303.79 o 
  -2   5   6     7133.29     7071.12    293.37 o 
  -1   5   6      320.87      215.98    114.20 o 
   0   5   6     4650.37     4628.90    196.14 o 
   1   5   6       47.36       76.60    105.86 o 
   2   5   6     3330.69     2799.90    205.96 o 
   3   5   6        4.10      -34.28    105.18 o 
   4   5   6     3369.67     3012.73    191.96 o 
   5   5   6      833.37      715.41    173.25 o 
   6   5   6     1853.67     2269.60    305.72 o 
   7   5   6      609.41      642.00    262.66 o 
   8   5   6      136.90      170.58    286.02 o 
 -10   6   6      614.14      291.25    447.93 o 
  -9   6   6     2641.01     2712.11    513.72 o 
  -8   6   6     4224.06     4732.44    289.10 o 
  -7   6   6      617.00      408.91    158.29 o 
  -6   6   6     8375.53     8214.78    340.25 o 
  -5   6   6      116.72       68.16    131.11 o 
  -4   6   6    13626.40    14031.49    441.71 o 
  -3   6   6     2069.46     2020.32    170.50 o 
  -2   6   6    15071.47    16138.45    491.57 o 
  -1   6   6     8664.01     8424.00    261.60 o 
   0   6   6     6192.84     6547.15    294.50 o 
   1   6   6    18752.18    19254.52    482.77 o 
   2   6   6      158.30      169.96    110.45 o 
   3   6   6     9196.55     8744.40    323.62 o 
   4   6   6     1164.01      833.90    140.18 o 
   5   6   6     2666.58     2963.49    238.55 o 
   6   6   6     2930.88     3140.11    287.57 o 
   7   6   6      732.44      769.33    297.79 o 
   8   6   6     1574.65     1852.77    342.29 o 
 -10   7   6     1812.43     1388.11    635.22 o 
  -9   7   6     1895.11     2109.40    495.75 o 
  -8   7   6     2538.53     2491.27    235.35 o 
  -7   7   6     4039.34     4070.92    291.71 o 
  -6   7   6      586.66      481.21    152.58 o 
  -5   7   6    16897.19    17444.17    524.72 o 
  -4   7   6     2104.44     2236.41    183.83 o 
  -3   7   6    10157.34    10060.89    367.44 o 
  -2   7   6    12834.87    13572.95    444.23 o 
  -1   7   6     7210.22     7134.88    242.37 o 
   0   7   6     7587.26     7539.41    259.21 o 
   1   7   6      109.19      -80.02    122.42 o 
   2   7   6     8565.14     8427.31    334.62 o 
   3   7   6       52.33      336.10    123.65 o 
   4   7   6     3498.66     3533.04    184.53 o 
   5   7   6     2245.76     2585.01    233.80 o 
   6   7   6     2544.02     2443.88    273.12 o 
   7   7   6     1152.99      602.01    328.95 o 
   8   7   6      107.57      521.92    446.72 o 
 -10   8   6      426.10     -204.84    794.87 o 
  -9   8   6     1174.92      450.98    407.99 o 
  -8   8   6     1917.63     1743.01    215.25 o 
  -7   8   6      585.91      375.28    163.29 o 
  -6   8   6     2804.54     2723.13    215.59 o 
  -5   8   6       58.80       -8.97    126.20 o 
  -4   8   6     8628.62     8717.68    457.22 o 
  -3   8   6      163.11      167.23    117.83 o 
  -2   8   6     9995.97    10295.46    381.40 o 
  -1   8   6     2742.96     2750.75    212.87 o 
   0   8   6     4258.07     4228.23    304.60 o 
   1   8   6    15880.20    15937.68    427.99 o 
   2   8   6       63.75      269.68    127.10 o 
   3   8   6     7915.60     8246.17    306.72 o 
   4   8   6     1110.39     1178.32    177.55 o 
   5   8   6     1340.77     1628.32    201.18 o 
   6   8   6     1522.06     1122.98    229.65 o 
   7   8   6      259.09      316.22    426.24 o 
   8   8   6      863.15      913.46    357.88 o 
 -10   9   6     2425.53     2451.78    586.92 o 
  -9   9   6     1758.57     2358.65    515.09 o 
  -8   9   6     2815.89     3125.71    263.49 o 
  -7   9   6     8854.72     7868.10    359.91 o 
  -6   9   6      345.90      336.53    151.91 o 
  -5   9   6    11337.54    11414.02    412.01 o 
  -4   9   6     1214.47     1382.46    162.24 o 
  -3   9   6    14293.90    14403.32    594.58 o 
  -2   9   6     8449.52     8192.36    391.13 o 
  -1   9   6     9836.90    10212.13    360.39 o 
   0   9   6    11374.67    11747.31    349.95 o 
   1   9   6      103.64      445.11    149.25 o 
   2   9   6    15724.26    15823.03    435.03 o 
   3   9   6      460.75      536.51    118.54 o 
   4   9   6     8236.94     7528.33    316.65 o 
   5   9   6     1425.26     1256.99    202.16 o 
   6   9   6     2424.72     2630.58    282.61 o 
   7   9   6     2172.78     1782.62    309.62 o 
   8   9   6      169.87      386.38    515.98 o 
 -10  10   6      227.04      582.24    492.65 o 
  -9  10   6      412.55      608.84    426.68 o 
  -8  10   6      802.35     1043.47    211.48 o 
  -7  10   6      183.91      317.16    231.32 o 
  -6  10   6     1042.70      728.15    170.54 o 
  -5  10   6       77.58      145.14    176.19 o 
  -4  10   6     2423.64     2649.54    213.20 o 
  -3  10   6       22.30      -48.75    119.87 o 
  -2  10   6     5443.34     5943.92    296.52 o 
  -1  10   6     2002.26     2039.20    150.77 o 
   0  10   6     4146.65     3987.32    197.01 o 
   1  10   6     4663.90     5209.26    349.80 o 
   2  10   6       17.78      -83.17    103.10 o 
   3  10   6     1711.52     1620.07    147.88 o 
   4  10   6     1090.67     1280.91    180.63 o 
   5  10   6      612.96      595.21    210.76 o 
   6  10   6      632.22      780.97    231.91 o 
   7  10   6       57.06      125.70    315.73 o 
   8  10   6      273.90      336.41    310.35 o 
 -10  11   6     2514.13     2599.97    615.82 o 
  -9  11   6     1602.50     2222.81    529.19 o 
  -8  11   6     2322.02     2430.97    258.53 o 
  -7  11   6    11172.30    10721.34    433.70 o 
  -6  11   6      473.52       56.43    180.01 o 
  -5  11   6     9314.65    10142.22    394.87 o 
  -4  11   6      542.93      768.53    161.97 o 
  -3  11   6    16523.90    16421.97    523.58 o 
  -2  11   6     6442.56     6885.74    321.55 o 
  -1  11   6    12159.84    11727.49    361.99 o 
   0  11   6    18442.60    18156.41    480.33 o 
   1  11   6     3042.95     2829.74    218.27 o 
   2  11   6    13456.28    12975.22    459.32 o 
   3  11   6     1738.46     1565.90    149.92 o 
   4  11   6     9535.36     9887.93    366.12 o 
   5  11   6     1849.71     2593.76    315.68 o 
   6  11   6     1772.38     2191.40    275.12 o 
   7  11   6     2726.45     2502.19    342.37 o 
 -10  12   6       40.94     -172.84    503.58 o 
  -9  12   6      114.22      736.95    488.17 o 
  -8  12   6       64.70     -141.46    189.98 o 
  -7  12   6       18.78     -195.04    195.04 o 
  -6  12   6      195.09      398.06    172.73 o 
  -5  12   6       18.38       61.02    138.26 o 
  -4  12   6       93.29      122.47    150.40 o 
  -3  12   6        0.40       76.96    147.85 o 
  -2  12   6     1853.36     1677.69    189.99 o 
  -1  12   6      299.76      170.42    141.41 o 
   0  12   6      446.23      386.85    147.45 o 
   1  12   6      444.94      242.71    117.00 o 
   2  12   6        7.76     -125.58    125.58 o 
   3  12   6      926.52     1086.68    156.86 o 
   4  12   6      301.42      -73.68    124.59 o 
   5  12   6      230.55      317.27    208.20 o 
   6  12   6      115.87      453.62    260.95 o 
   7  12   6        2.86      256.80    470.38 o 
  -9  13   6     2018.83     1534.02    370.85 o 
  -8  13   6     1663.42     1790.73    253.49 o 
  -7  13   6     7035.95     6318.76    473.79 o 
  -6  13   6      616.91      596.62    185.14 o 
  -5  13   6    10590.65     9821.17    401.93 o 
  -4  13   6      244.21      537.95    163.54 o 
  -3  13   6    14030.32    13620.40    481.50 o 
  -2  13   6     4751.86     4263.17    268.60 o 
  -1  13   6    10665.33    10897.65    355.71 o 
   0  13   6    19841.15    20003.08    522.96 o 
   1  13   6     2108.13     2036.22    168.38 o 
   2  13   6    16483.07    16718.98    436.52 o 
   3  13   6     1931.29     1896.89    168.46 o 
   4  13   6     9203.57     9204.90    326.19 o 
   5  13   6     2183.89     2343.17    267.42 o 
   6  13   6     1587.07     1362.37    272.99 o 
   7  13   6     2053.40     2430.06    370.01 o 
  -9  14   6       14.49      379.71    425.35 o 
  -8  14   6       35.97      219.18    217.53 o 
  -7  14   6        2.18      197.70    210.25 o 
  -6  14   6       31.14      124.70    175.49 o 
  -5  14   6      224.69      196.46    173.62 o 
  -4  14   6       44.07     -132.03    173.31 o 
  -3  14   6      235.62      564.03    203.78 o 
  -2  14   6      128.66      199.82    154.45 o 
  -1  14   6       91.72      406.25    153.49 o 
   0  14   6        0.25       46.58    187.26 o 
   1  14   6      553.32      298.53    130.52 o 
   2  14   6       21.79      121.75    127.26 o 
   3  14   6        5.10       90.40    128.20 o 
   4  14   6        0.45      -13.37    143.12 o 
   5  14   6       79.12      198.82    212.28 o 
   6  14   6       11.30     -174.97    228.27 o 
   7  14   6       23.50      -11.74    387.86 o 
  -9  15   6     2474.10     2611.15    538.03 o 
  -8  15   6     1531.18     1722.22    290.29 o 
  -7  15   6     5026.57     5178.08    410.15 o 
  -6  15   6      446.56      399.70    203.38 o 
  -5  15   6    11250.44    11078.32    497.52 o 
  -4  15   6      161.38       57.61    274.08 o 
  -3  15   6     9720.74    10196.64    469.47 o 
  -2  15   6     3753.15     3718.92    292.79 o 
  -1  15   6     9921.93    10713.24    573.85 o 
   0  15   6    13227.80    13573.74    464.88 o 
   1  15   6      789.66      862.87    166.97 o 
   2  15   6    15767.24    15576.33    424.54 o 
   3  15   6      239.67       35.35    136.98 o 
   4  15   6     5665.07     5740.19    295.72 o 
   5  15   6     2345.37     2818.76    405.59 o 
   6  15   6     1352.70     2172.20    399.01 o 
   7  15   6     1487.56     2084.01    430.75 o 
  -9  16   6      134.19      381.86    787.26 o 
  -8  16   6      190.73      357.77    311.09 o 
  -7  16   6       16.99      339.88    239.72 o 
  -6  16   6      614.58     1089.81    253.84 o 
  -5  16   6      122.31      486.01    210.74 o 
  -4  16   6      473.90      285.68    202.68 o 
  -3  16   6      171.49      286.98    230.61 o 
  -2  16   6     1143.60     1298.37    230.64 o 
  -1  16   6      601.97      576.06    198.69 o 
   0  16   6      159.12      259.06    152.27 o 
   1  16   6     2280.23     2206.22    210.49 o 
   2  16   6       26.72      -14.10    152.57 o 
   3  16   6      942.74     1099.83    196.18 o 
   4  16   6       89.08      374.31    205.00 o 
   5  16   6      135.01      -95.51    397.26 o 
   6  16   6      228.95      697.77    311.38 o 
  -8  17   6     1541.90     2019.30    392.69 o 
  -7  17   6     3813.13     4384.10    352.25 o 
  -6  17   6      257.52      371.33    220.37 o 
  -5  17   6     8729.27     9210.21    475.68 o 
  -4  17   6      104.48     -183.34    183.34 o 
  -3  17   6     7308.18     7279.14    417.41 o 
  -2  17   6     4261.89     3877.64    312.06 o 
  -1  17   6     5168.72     4782.93    333.89 o 
   0  17   6     8979.01     9194.83    384.24 o 
   1  17   6      396.29      406.08    197.55 o 
   2  17   6    10449.08     9803.15    429.50 o 
   3  17   6       25.99      -70.84    199.95 o 
   4  17   6     3487.85     3054.38    304.33 o 
   5  17   6     2188.29     2349.21    414.29 o 
   6  17   6     1128.08      802.56    537.23 o 
  -8  18   6      862.33      774.75    300.61 o 
  -7  18   6       37.91      275.88    249.56 o 
  -6  18   6     1500.01     1966.13    324.07 o 
  -5  18   6        2.97      148.75    224.13 o 
  -4  18   6     1285.40     1285.88    247.14 o 
  -3  18   6      248.09      -71.30    210.17 o 
  -2  18   6     3482.50     3726.88    314.26 o 
  -1  18   6     1595.16     2117.00    311.57 o 
   0  18   6     1057.83      766.70    211.77 o 
   1  18   6     3826.59     3814.28    267.00 o 
   2  18   6        1.45      223.67    194.43 o 
   3  18   6     2317.38     2212.26    253.75 o 
   4  18   6      413.12      704.21    228.28 o 
   5  18   6      302.78      500.34    295.72 o 
   6  18   6      643.90      915.07    381.01 o 
  -8  19   6     1626.35     1984.98    348.75 o 
  -7  19   6     2567.32     3132.03    400.96 o 
  -6  19   6      195.13      290.62    252.02 o 
  -5  19   6     5837.16     5286.89    383.28 o 
  -4  19   6       35.32     -178.57    253.21 o 
  -3  19   6     7067.38     6868.91    583.03 o 
  -2  19   6     2397.81     2640.22    289.79 o 
  -1  19   6      976.47      934.15    222.68 o 
   0  19   6     6302.35     6607.89    394.56 o 
   1  19   6      350.12      566.91    197.71 o 
   2  19   6     5790.81     5786.73    325.70 o 
   3  19   6       74.71      136.72    188.47 o 
   4  19   6     2556.64     2658.29    322.76 o 
   5  19   6      610.36      697.53    366.99 o 
  -7  20   6       86.29      283.53    290.72 o 
  -6  20   6     1819.82     1901.77    478.42 o 
  -5  20   6        1.89     -190.03    232.78 o 
  -4  20   6     3118.91     3557.46    410.27 o 
  -3  20   6      921.49     1025.13    247.25 o 
  -2  20   6     2480.88     2626.71    350.65 o 
  -1  20   6     1772.46     1415.07    258.95 o 
   0  20   6     1126.42     1038.14    289.20 o 
   1  20   6     4093.36     3779.18    333.06 o 
   2  20   6       18.26      156.26    192.24 o 
   3  20   6     3427.10     3662.44    309.27 o 
   4  20   6      448.46      695.79    270.00 o 
   5  20   6      830.70      522.54    322.83 o 
  -7  21   6     1915.47     1996.07    460.52 o 
  -6  21   6      295.04     -226.14    286.97 o 
  -5  21   6     3444.71     3783.99    409.83 o 
  -4  21   6      242.30     -254.40    254.40 o 
  -3  21   6     3633.63     3837.82    351.53 o 
  -2  21   6     1489.34     1482.80    268.19 o 
  -1  21   6      239.02      333.29    275.54 o 
   0  21   6     2559.73     2351.75    296.22 o 
   1  21   6      534.97     1123.05    269.69 o 
   2  21   6     1737.97     2062.46    296.60 o 
   3  21   6       37.31      300.61    254.83 o 
   4  21   6     1210.20     1206.14    336.26 o 
   5  21   6      172.79      466.87    701.10 o 
  -7  22   6      191.84      826.32    366.87 o 
  -6  22   6     2766.86     3154.94    523.04 o 
  -5  22   6        0.95      173.87    619.63 o 
  -4  22   6     4917.12     5507.46    554.29 o 
  -3  22   6     1204.87     1381.12    333.33 o 
  -2  22   6     3487.00     2882.39    377.72 o 
  -1  22   6     3272.12     3595.43    635.61 o 
   0  22   6     1793.76     2066.78    323.48 o 
   1  22   6     3478.16     2952.99    372.32 o 
   2  22   6        6.17      270.63    309.32 o 
   3  22   6     2565.04     3052.43    390.19 o 
   4  22   6      538.64      548.79    444.33 o 
  -6  23   6      458.32     1332.79    488.72 o 
  -5  23   6     1309.52     1607.13    394.44 o 
  -4  23   6      107.43      193.36    308.93 o 
  -3  23   6      948.93     1260.24    340.19 o 
  -2  23   6      553.28      505.55    299.98 o 
  -1  23   6      305.19      226.98    280.49 o 
   0  23   6      923.04      987.73    301.30 o 
   1  23   6        7.46     -324.72    324.72 o 
   2  23   6      938.29     1577.14    442.16 o 
   3  23   6        2.34      101.27    311.43 o 
   4  23   6      624.33     -242.69    665.63 o 
  -5  24   6        9.69     -235.76    313.15 o 
  -4  24   6     3787.71     4069.20    440.86 o 
  -3  24   6     1604.87     1694.27    364.30 o 
  -2  24   6     3007.94     3467.16    416.01 o 
  -1  24   6     3616.76     3381.01    394.81 o 
   0  24   6      686.49      294.10    295.31 o 
   1  24   6     2941.18     2888.49    400.29 o 
   2  24   6        9.97      -98.25    295.93 o 
   3  24   6     2726.62     3688.45    449.87 o 
  -5  25   6      616.66     1480.20    389.97 o 
  -4  25   6        3.69      899.16    622.87 o 
  -3  25   6      180.33      241.70    309.69 o 
  -2  25   6       89.33     -326.39    440.33 o 
  -1  25   6      468.73       92.19    305.32 o 
   0  25   6       89.67      -58.87    330.04 o 
   1  25   6       27.64      -28.40    327.39 o 
   2  25   6      131.75      128.72    346.35 o 
  -4  26   6     3864.89     3476.11    453.30 o 
  -3  26   6     1160.82      436.33    363.51 o 
  -2  26   6     3105.60     3509.33    463.10 o 
  -1  26   6     2317.51     2458.26    574.40 o 
   0  26   6      569.74      204.34    413.71 o 
   1  26   6     2097.15     1594.80    396.22 o 
  -2  27   6        1.88     -390.23    390.23 o 
  -1  27   6       55.01     -163.07    337.31 o 
   0  27   6        1.57       -3.67    338.34 o 
 -10   1   7     5501.76     6100.12    752.25 o 
  -9   1   7      100.83      207.81    241.05 o 
  -8   1   7    11689.00    12022.03    736.66 o 
  -7   1   7      962.37      514.97    196.73 o 
  -6   1   7     8931.09     9166.80    442.12 o 
  -5   1   7    11926.77    11801.83    503.67 o 
  -4   1   7    15084.98    15352.93    764.44 o 
  -3   1   7    19630.22    19381.19    668.51 o 
  -2   1   7     1852.71     1885.75    214.02 o 
  -1   1   7    16579.16    16317.36    490.73 o 
   0   1   7      225.21      200.41     95.74 o 
   1   1   7    16577.82    16350.61    458.50 o 
   2   1   7     3474.01     3164.60    201.35 o 
   3   1   7    10104.73    10542.53    353.71 o 
   4   1   7     5798.77     5623.00    355.63 o 
   5   1   7      812.17      646.54    192.33 o 
   6   1   7     7777.48     7268.27    383.96 o 
   7   1   7       95.68       11.12    267.20 o 
 -10   2   7       12.09      255.28    900.45 o 
  -9   2   7      568.33       47.32    242.66 o 
  -8   2   7       39.60      -55.48    197.61 o 
  -7   2   7      597.73      724.29    203.17 o 
  -6   2   7      249.38      433.86    236.04 o 
  -5   2   7      164.42      375.33    167.99 o 
  -4   2   7      634.83      311.24    169.43 o 
  -3   2   7      103.35      210.53    151.92 o 
  -2   2   7     1167.38     1508.99    261.40 o 
  -1   2   7      132.09      -66.27    134.74 o 
   0   2   7     1566.51     1662.66    202.72 o 
   1   2   7      187.05      287.04    106.13 o 
   2   2   7       60.67       45.51    112.03 o 
   3   2   7      303.74      149.79    120.25 o 
   4   2   7     1023.73      603.06    173.04 o 
   5   2   7      553.11      692.73    200.65 o 
   6   2   7        3.43      533.74    255.07 o 
   7   2   7      258.65      454.14    336.02 o 
 -10   3   7     3984.23     4630.26    711.83 o 
  -9   3   7      363.75      552.10    320.93 o 
  -8   3   7     8546.61     7976.88    444.27 o 
  -7   3   7     1299.81     1262.47    230.19 o 
  -6   3   7    14687.47    14576.27    618.88 o 
  -5   3   7     6881.86     7002.57    407.47 o 
  -4   3   7     9116.21     8437.10    531.24 o 
  -3   3   7    16443.90    18038.47    708.32 o 
  -2   3   7     3171.19     2937.94    260.32 o 
  -1   3   7    18714.69    18239.65    545.06 o 
   0   3   7      978.08      868.02    194.99 o 
   1   3   7    14821.67    14566.31    407.63 o 
   2   3   7     3593.21     3724.93    202.25 o 
   3   3   7     6946.21     6970.48    312.78 o 
   4   3   7     6720.32     6600.74    320.30 o 
   5   3   7      636.16      532.26    209.01 o 
   6   3   7     5403.08     5210.49    361.20 o 
   7   3   7      172.87     -205.90    259.81 o 
 -10   4   7      131.21      438.76    509.83 o 
  -9   4   7     1802.77     1794.57    362.50 o 
  -8   4   7      550.15      840.32    236.46 o 
  -7   4   7     2511.56     1923.83    275.54 o 
  -6   4   7      621.14      701.57    199.48 o 
  -5   4   7     1693.68     1755.31    224.13 o 
  -4   4   7     1247.31     1504.76    216.38 o 
  -3   4   7       35.70      196.46    150.43 o 
  -2   4   7     4198.71     3773.67    219.62 o 
  -1   4   7      167.75       18.25    121.22 o 
   0   4   7     3630.33     3928.36    289.35 o 
   1   4   7       37.98      227.64    163.70 o 
   2   4   7     1380.02     1411.40    169.28 o 
   3   4   7     1282.84     1588.48    213.56 o 
   4   4   7     2063.97     1669.15    197.01 o 
   5   4   7     2234.98     1901.68    255.76 o 
   6   4   7        9.45      198.51    215.00 o 
   7   4   7     1190.99      815.10    297.87 o 
 -10   5   7     2972.90     4310.45    703.31 o 
  -9   5   7      563.93      300.30    300.49 o 
  -8   5   7     6076.06     5657.38    390.40 o 
  -7   5   7      678.39      883.96    224.77 o 
  -6   5   7    13707.98    12368.87    534.43 o 
  -5   5   7     5278.90     5004.56    432.82 o 
  -4   5   7     5629.87     6316.29    440.04 o 
  -3   5   7    15012.73    13951.32    449.80 o 
  -2   5   7     4462.50     4150.64    277.69 o 
  -1   5   7    18892.42    19931.96    673.33 o 
   0   5   7      184.86      239.70    132.74 o 
   1   5   7    12604.27    13195.70    387.33 o 
   2   5   7     2911.08     3015.06    189.91 o 
   3   5   7     3714.90     3795.14    215.01 o 
   4   5   7     6398.64     6017.81    308.83 o 
   5   5   7      599.45      494.12    200.84 o 
   6   5   7     2125.63     2691.50    273.42 o 
   7   5   7      146.85       89.04    304.07 o 
 -10   6   7      238.55       27.54    516.78 o 
  -9   6   7     3294.47     3291.42    426.79 o 
  -8   6   7      354.81      396.01    233.33 o 
  -7   6   7     4100.84     4311.84    339.43 o 
  -6   6   7     1133.82     1050.85    220.78 o 
  -5   6   7     3150.76     3363.57    282.42 o 
  -4   6   7     4600.08     5068.87    367.96 o 
  -3   6   7       97.73      185.23    130.02 o 
  -2   6   7    12703.51    12854.09    445.80 o 
  -1   6   7      210.87       10.54    133.54 o 
   0   6   7     5862.36     5946.32    292.40 o 
   1   6   7      243.97      390.69    199.22 o 
   2   6   7     4488.80     4734.56    229.18 o 
   3   6   7     2315.30     2350.53    183.53 o 
   4   6   7     1889.71     2104.45    244.88 o 
   5   6   7     3279.33     2340.73    300.83 o 
   6   6   7       73.69      356.54    274.06 o 
   7   6   7     1273.52     1253.55    319.78 o 
 -10   7   7     1347.90     1694.38    560.15 o 
  -9   7   7      213.12      694.70    341.10 o 
  -8   7   7     4650.44     4548.26    354.68 o 
  -7   7   7      101.65      172.41    247.26 o 
  -6   7   7     9391.80     9187.00    456.16 o 
  -5   7   7     2456.24     2282.38    251.44 o 
  -4   7   7     6683.18     6662.03    308.54 o 
  -3   7   7     6672.91     7277.53    325.66 o 
  -2   7   7      855.78      782.73    169.33 o 
  -1   7   7    14728.90    15104.11    502.91 o 
   0   7   7      120.06      409.43    175.95 o 
   1   7   7    10149.63    10256.85    341.08 o 
   2   7   7     3967.81     3947.47    215.02 o 
   3   7   7     1054.23     1241.85    181.63 o 
   4   7   7     4644.36     4440.61    269.44 o 
   5   7   7       98.67      749.74    280.42 o 
   6   7   7     1429.34      961.30    375.22 o 
   7   7   7        6.10      -30.35    281.17 o 
 -10   8   7      226.02     -467.59    467.59 o 
  -9   8   7     3707.33     4115.44    462.20 o 
  -8   8   7        2.71      246.85    230.78 o 
  -7   8   7     7423.40     7146.80    422.10 o 
  -6   8   7     1739.38     1568.67    244.74 o 
  -5   8   7     5127.59     4860.46    341.79 o 
  -4   8   7     6520.40     6628.62    316.09 o 
  -3   8   7     1235.79     1085.10    170.55 o 
  -2   8   7    12958.28    12692.09    459.51 o 
  -1   8   7       15.51      121.13    170.17 o 
   0   8   7    11096.92    11934.65    497.53 o 
   1   8   7     2271.66     2196.99    203.76 o 
   2   8   7     8233.25     8636.26    317.88 o 
   3   8   7     3982.59     3885.97    252.23 o 
   4   8   7     1045.33     1114.78    190.10 o 
   5   8   7     5640.06     5614.48    353.44 o 
   6   8   7      117.10      -43.04    231.95 o 
   7   8   7     1956.67     2436.24    368.81 o 
 -10   9   7      255.05      400.80    518.36 o 
  -9   9   7       67.09     -378.84    378.84 o 
  -8   9   7     2766.58     2670.51    410.99 o 
  -7   9   7       82.06      -50.30    227.02 o 
  -6   9   7     5073.60     4961.84    353.30 o 
  -5   9   7      907.50      833.24    195.50 o 
  -4   9   7     5508.87     5252.25    286.61 o 
  -3   9   7     4690.13     5084.80    474.77 o 
  -2   9   7      390.87      364.37    151.41 o 
  -1   9   7    11897.58    11918.30    440.94 o 
   0   9   7      385.86      431.92    150.34 o 
   1   9   7     4428.53     4656.22    268.28 o 
   2   9   7     2564.33     2645.65    240.83 o 
   3   9   7      557.88      628.94    151.35 o 
   4   9   7     1156.60     1651.44    207.12 o 
   5   9   7        6.70      281.51    201.91 o 
   6   9   7      540.03      -28.60    238.44 o 
   7   9   7        3.18      392.05    308.90 o 
  -9  10   7     3742.25     4918.71    507.10 o 
  -8  10   7       63.33     -152.04    229.58 o 
  -7  10   7     8834.37     7805.89    530.36 o 
  -6  10   7     2782.42     3142.70    305.39 o 
  -5  10   7     4561.49     4336.87    323.37 o 
  -4  10   7    10116.89    10070.46    465.21 o 
  -3  10   7     3546.79     3340.02    243.08 o 
  -2  10   7    15215.07    15345.13    629.62 o 
  -1  10   7        0.65     -125.02    130.68 o 
   0  10   7    18750.44    18652.18    580.34 o 
   1  10   7     2624.33     3089.34    270.42 o 
   2  10   7     8658.44     8557.00    323.44 o 
   3  10   7     5048.79     4962.42    260.76 o 
   4  10   7      802.89      664.89    192.18 o 
   5  10   7     4146.12     4029.65    294.37 o 
   6  10   7        1.12      208.42    284.22 o 
   7  10   7     2227.52     2302.45    364.39 o 
  -9  11   7       13.55      703.06    375.12 o 
  -8  11   7     1326.44      958.30    292.37 o 
  -7  11   7       31.25     -280.07    400.39 o 
  -6  11   7     1932.34     2084.70    302.61 o 
  -5  11   7       23.77       28.93    157.83 o 
  -4  11   7     1187.00     1091.29    233.48 o 
  -3  11   7     1389.40     1375.99    225.34 o 
  -2  11   7      496.52      537.81    166.85 o 
  -1  11   7     3428.59     3552.74    248.71 o 
   0  11   7        9.72      -45.72    143.24 o 
   1  11   7      743.11      363.93    155.48 o 
   2  11   7     1251.56     1267.87    229.70 o 
   3  11   7      209.57       88.91    131.06 o 
   4  11   7      377.04      465.78    187.23 o 
   5  11   7       18.81      427.44    234.34 o 
   6  11   7      207.33      300.46    256.01 o 
   7  11   7        4.31     -153.23    309.62 o 
  -9  12   7     3332.59     2930.62    454.89 o 
  -8  12   7      136.54     -180.88    246.86 o 
  -7  12   7     7834.37     7064.20    435.91 o 
  -6  12   7     1188.87     1585.86    271.24 o 
  -5  12   7     7257.75     6656.88    394.10 o 
  -4  12   7    11388.20    10935.81    437.88 o 
  -3  12   7     4367.72     4420.02    283.18 o 
  -2  12   7    15252.21    15322.33    533.08 o 
  -1  12   7        6.50      180.29    159.24 o 
   0  12   7    17699.91    18968.68    594.37 o 
   1  12   7     4596.76     4179.76    266.51 o 
   2  12   7     7621.32     7690.74    353.38 o 
   3  12   7     8339.76     8277.12    411.89 o 
   4  12   7     1331.46     1099.06    241.15 o 
   5  12   7     3560.27     3897.28    333.27 o 
   6  12   7        1.16      -67.89    241.24 o 
  -9  13   7        7.20       72.97    445.26 o 
  -8  13   7       41.76     -179.26    383.51 o 
  -7  13   7       62.80      -71.04    227.99 o 
  -6  13   7      389.59      459.72    209.61 o 
  -5  13   7      178.86      241.30    173.45 o 
  -4  13   7      173.46      120.89    166.37 o 
  -3  13   7      219.00      167.98    293.86 o 
  -2  13   7      657.05      788.35    186.54 o 
  -1  13   7      150.46       43.26    150.39 o 
   0  13   7       36.21       36.05    177.11 o 
   1  13   7      235.67      297.46    165.21 o 
   2  13   7      380.70      652.24    203.18 o 
   3  13   7        1.75      -20.06    205.30 o 
   4  13   7        1.91     -157.37    194.82 o 
   5  13   7        2.00     -184.09    258.72 o 
   6  13   7       33.90       66.98    271.26 o 
  -9  14   7     3001.36     3336.08    599.11 o 
  -8  14   7       34.88     -213.53    375.65 o 
  -7  14   7     4778.77     5845.94    606.14 o 
  -6  14   7     1138.52     1601.12    239.67 o 
  -5  14   7     8718.16     9181.27    547.98 o 
  -4  14   7     9646.36     9276.37    419.10 o 
  -3  14   7     3288.83     3656.42    306.48 o 
  -2  14   7    14390.26    15674.79    547.41 o 
  -1  14   7        0.51     -152.52    152.52 o 
   0  14   7    16661.24    16492.38    555.49 o 
   1  14   7     3739.08     3611.42    282.32 o 
   2  14   7     6976.92     6821.82    405.27 o 
   3  14   7     5027.32     5395.17    287.21 o 
   4  14   7      619.68      708.51    237.54 o 
   5  14   7     3360.29     3517.23    389.84 o 
   6  14   7        0.52     -194.00    435.02 o 
  -8  15   7       62.26     1617.56    431.07 o 
  -7  15   7      120.56      321.11    284.24 o 
  -6  15   7      124.24       48.09    260.91 o 
  -5  15   7      451.32      299.22    214.05 o 
  -4  15   7        1.15      -59.24    203.32 o 
  -3  15   7       72.00      112.47    225.10 o 
  -2  15   7      228.17      268.78    201.61 o 
  -1  15   7     1045.00     1213.79    231.08 o 
   0  15   7        3.79       75.97    179.49 o 
   1  15   7      221.65      238.31    201.12 o 
   2  15   7      900.81      973.94    346.26 o 
   3  15   7       16.03      144.33    244.33 o 
   4  15   7      125.84      -80.93    381.04 o 
   5  15   7       36.57       72.36    330.84 o 
   6  15   7       17.49      159.18    407.05 o 
  -8  16   7       57.92      -71.67    315.92 o 
  -7  16   7     3503.77     3920.84    561.74 o 
  -6  16   7     1240.37     1212.72    276.28 o 
  -5  16   7     6598.47     7367.53    429.88 o 
  -4  16   7     5957.60     6072.69    437.46 o 
  -3  16   7     2829.04     3048.79    298.46 o 
  -2  16   7    11168.41    10825.23    513.40 o 
  -1  16   7        2.89       45.18    234.68 o 
   0  16   7    10083.35    10749.08    504.68 o 
   1  16   7     2569.72     3229.73    429.64 o 
   2  16   7     5178.50     5349.38    364.76 o 
   3  16   7     3627.28     3539.74    325.78 o 
   4  16   7      973.58     1110.22    409.68 o 
   5  16   7     3233.37     3068.03    494.59 o 
  -8  17   7      396.54      235.82    584.79 o 
  -7  17   7       96.18      295.61    307.11 o 
  -6  17   7     1197.21     1526.27    305.05 o 
  -5  17   7      496.68      345.95    235.31 o 
  -4  17   7      237.43     1133.04    441.87 o 
  -3  17   7     1653.54     1414.98    257.83 o 
  -2  17   7       60.52      233.81    220.23 o 
  -1  17   7     2495.34     2095.61    327.74 o 
   0  17   7      492.65      645.42    244.09 o 
   1  17   7     1318.11     1648.75    256.01 o 
   2  17   7     1294.34      892.73    252.74 o 
   3  17   7       57.92      215.83    243.91 o 
   4  17   7      949.06     1412.51    503.70 o 
   5  17   7        0.92     -445.26    621.36 o 
  -7  18   7     2511.53     1744.35    415.11 o 
  -6  18   7      926.47      941.81    284.57 o 
  -5  18   7     3458.57     3995.69    353.17 o 
  -4  18   7     2590.51     2057.32    299.46 o 
  -3  18   7     1954.08     3029.69    366.01 o 
  -2  18   7     9053.54     8711.24    471.63 o 
  -1  18   7       24.91     -231.26    360.16 o 
   0  18   7     6417.62     6750.81    411.12 o 
   1  18   7     1043.68     1211.65    255.61 o 
   2  18   7     3075.08     3169.94    313.21 o 
   3  18   7     2254.86     1808.12    339.44 o 
   4  18   7     1167.21      632.37    409.20 o 
   5  18   7     1990.28     2058.65    480.46 o 
  -7  19   7      112.84      193.40    485.04 o 
  -6  19   7     1661.28     1211.07    319.50 o 
  -5  19   7      638.68      477.00    269.04 o 
  -4  19   7      423.57      680.99    276.28 o 
  -3  19   7     3897.87     4322.30    367.80 o 
  -2  19   7       57.00     -212.40    212.40 o 
  -1  19   7     3042.38     3353.83    320.90 o 
   0  19   7      844.02     1361.97    270.40 o 
   1  19   7     2386.64     2002.79    285.89 o 
   2  19   7     1043.88      784.33    330.78 o 
   3  19   7      220.30      802.62    392.94 o 
   4  19   7     1281.08     1747.85    436.77 o 
  -7  20   7     2179.11     2557.20    428.48 o 
  -6  20   7      375.90        8.65    275.96 o 
  -5  20   7     2037.20     2305.33    410.88 o 
  -4  20   7     1349.75     1402.25    291.89 o 
  -3  20   7      955.59      790.34    266.67 o 
  -2  20   7     4352.77     4441.29    369.48 o 
  -1  20   7       10.46      231.53    251.89 o 
   0  20   7     3014.31     3282.63    326.29 o 
   1  20   7      145.44       72.86    235.03 o 
   2  20   7     1755.04     1743.30    299.61 o 
   3  20   7     1282.17     1249.32    371.75 o 
   4  20   7     1369.77      641.08    411.75 o 
  -6  21   7     1903.06      340.21    397.04 o 
  -5  21   7      736.52     1912.32    511.03 o 
  -4  21   7     1256.01      925.97    298.78 o 
  -3  21   7     3764.80     3003.79    375.28 o 
  -2  21   7       65.29      238.63    270.18 o 
  -1  21   7     4118.86     4851.95    392.14 o 
   0  21   7      474.77      355.72    383.32 o 
   1  21   7     2445.37     2757.26    333.79 o 
   2  21   7     1172.81     1024.31    284.97 o 
   3  21   7      693.96      576.00    343.29 o 
  -6  22   7       44.56     -328.58    333.90 o 
  -5  22   7      584.91     1748.70    526.25 o 
  -4  22   7      959.05     1125.74    361.42 o 
  -3  22   7      251.45      240.54    434.98 o 
  -2  22   7     1353.56     1011.96    322.46 o 
  -1  22   7       15.43       -1.10    286.13 o 
   0  22   7     1557.14     1819.64    476.56 o 
   1  22   7       56.56       69.08    634.37 o 
   2  22   7     1128.38     1823.70    493.79 o 
   3  22   7      476.73      626.76    451.52 o 
  -5  23   7     1358.21     1118.60    456.28 o 
  -4  23   7     1318.95     1397.60    365.61 o 
  -3  23   7     3476.40     3223.04    430.96 o 
  -2  23   7       49.50     -169.88    357.36 o 
  -1  23   7     4644.34     5068.63    479.09 o 
   0  23   7      354.30      896.06    334.24 o 
   1  23   7     2039.33     2354.69    528.78 o 
   2  23   7     1094.87     1700.07    432.96 o 
  -4  24   7      180.38      220.15    352.39 o 
  -3  24   7       78.87      -67.46    426.50 o 
  -2  24   7      164.50      440.88    358.88 o 
  -1  24   7       78.84     -290.15    400.29 o 
   0  24   7      677.06      704.02    344.55 o 
   1  24   7       55.92      440.07    708.99 o 
  -3  25   7     2295.20     2772.33    430.63 o 
  -2  25   7       76.00      589.05    371.42 o 
  -1  25   7     3315.52     3119.00    433.85 o 
   0  25   7      245.78     1778.60    497.51 o 
 -10   0   8     3726.19     4677.97   1069.39 o 
  -9   0   8     1621.08     2420.92    804.16 o 
  -8   0   8     3060.51     2408.66    424.07 o 
  -7   0   8     5896.71     4712.03    514.89 o 
  -6   0   8      135.19      338.74    285.64 o 
  -5   0   8    12374.21    12756.56    790.12 o 
  -4   0   8     2767.19     2639.44    373.04 o 
  -3   0   8    12186.92    11496.84    733.57 o 
  -2   0   8     1607.38     1924.10    344.64 o 
  -1   0   8     6701.22     6219.74    909.75 o 
   0   0   8    12450.44    11895.08    713.33 o 
   1   0   8     3614.83     3853.63    421.15 o 
   2   0   8    18604.08    17186.54   1066.86 o 
   3   0   8      178.06      365.41    275.44 o 
   4   0   8     5298.66     6107.21    709.55 o 
   5   0   8     1778.34     1969.98    510.46 o 
   6   0   8     2894.04     2012.40    412.70 o 
   7   0   8     1704.31     1702.09    592.98 o 
 -10   1   8        9.71     -429.01    429.01 o 
  -9   1   8       27.40      480.02    381.62 o 
  -8   1   8      100.92       94.68    230.06 o 
  -7   1   8        1.66     -200.00    200.00 o 
  -6   1   8      184.70      171.73    193.26 o 
  -5   1   8       89.96       78.18    179.05 o 
  -4   1   8       22.41      153.87    169.16 o 
  -3   1   8        0.95      494.62    363.47 o 
  -2   1   8      896.53     1007.87    203.93 o 
  -1   1   8        6.68     -159.47    159.47 o 
   0   1   8      351.83      252.74    171.67 o 
   1   1   8      168.38      100.98    186.79 o 
   2   1   8       20.52      190.05    227.03 o 
   3   1   8      523.67      602.60    217.14 o 
   4   1   8        9.20      -40.48    199.22 o 
   5   1   8       89.11      318.78    224.22 o 
   6   1   8       24.44      287.25    249.17 o 
   7   1   8        5.24     -211.70    310.08 o 
 -10   2   8     3503.47     5557.04    789.02 o 
  -9   2   8     1223.21     1162.66    311.39 o 
  -8   2   8     3260.48     3238.61    326.66 o 
  -7   2   8     4529.71     4710.92    359.22 o 
  -6   2   8      485.99      -25.96    178.96 o 
  -5   2   8     9417.00     9443.86    473.60 o 
  -4   2   8      740.60      657.51    197.98 o 
  -3   2   8    11812.71    12057.92    537.22 o 
  -2   2   8      949.67     1161.93    213.48 o 
  -1   2   8     8031.72     8571.37    434.54 o 
   0   2   8    12631.11    12704.72    531.99 o 
   1   2   8     3770.71     3550.62    291.49 o 
   2   2   8    13295.33    12776.00    455.87 o 
   3   2   8       14.64      164.16    155.04 o 
   4   2   8     5452.36     5159.56    364.78 o 
   5   2   8     1648.13     1700.20    257.70 o 
   6   2   8     2291.01     2083.61    290.58 o 
   7   2   8     1544.31     1853.84    354.35 o 
 -10   3   8      160.15     -463.38    463.38 o 
  -9   3   8      387.14     -254.76    254.76 o 
  -8   3   8      853.05      956.42    255.76 o 
  -7   3   8       70.89       63.07    213.22 o 
  -6   3   8      432.91      318.05    197.25 o 
  -5   3   8       60.81     -221.41    221.41 o 
  -4   3   8       87.56     -167.28    167.28 o 
  -3   3   8      508.09      200.36    179.75 o 
  -2   3   8     6373.96     6264.14    381.62 o 
  -1   3   8      275.29      498.28    190.66 o 
   0   3   8     2874.57     3070.23    282.30 o 
   1   3   8      597.82      729.66    197.66 o 
   2   3   8       64.99     -138.90    138.90 o 
   3   3   8     2336.78     2621.13    231.99 o 
   4   3   8       28.63        4.56    363.67 o 
   5   3   8      749.55     1115.27    246.81 o 
   6   3   8      195.97       41.45    244.91 o 
  -9   4   8      811.17     1009.51    300.28 o 
  -8   4   8     2377.56     3493.71    341.36 o 
  -7   4   8     4704.72     5015.31    378.10 o 
  -6   4   8     2299.33     2749.30    321.19 o 
  -5   4   8     9653.85     9859.73    490.47 o 
  -4   4   8       24.71     -165.19    301.26 o 
  -3   4   8    10067.58     9109.35    463.51 o 
  -2   4   8      528.74     1036.34    219.83 o 
  -1   4   8     5586.08     5105.17    337.48 o 
   0   4   8    11218.00    11092.14    490.40 o 
   1   4   8     1797.39     1854.41    252.67 o 
   2   4   8     8271.69     8880.03    376.37 o 
   3   4   8       10.75     -192.01    192.01 o 
   4   4   8     6158.27     6121.61    521.03 o 
   5   4   8      775.85      666.99    279.92 o 
   6   4   8     1439.96     1558.58    344.77 o 
  -9   5   8     1014.86     1062.34    301.40 o 
  -8   5   8     2552.91     2830.74    379.56 o 
  -7   5   8      430.24      412.29    227.10 o 
  -6   5   8     1036.28     1119.29    345.77 o 
  -5   5   8       38.84     -183.07    183.07 o 
  -4   5   8     1968.33     1744.79    346.74 o 
  -3   5   8      335.55      -29.96    161.93 o 
  -2   5   8     9166.18     8618.55    601.86 o 
  -1   5   8      803.16      743.05    255.71 o 
   0   5   8     4422.79     4265.01    312.89 o 
   1   5   8     2392.14     2716.77    227.13 o 
   2   5   8       11.01      185.13    179.99 o 
   3   5   8     4451.00     4592.62    308.40 o 
   4   5   8      258.89     1280.65    388.12 o 
   5   5   8     2007.48     2316.58    351.53 o 
   6   5   8      299.38     -168.73    265.57 o 
  -9   6   8      295.68      565.41    283.69 o 
  -8   6   8     1911.09     2286.15    382.29 o 
  -7   6   8     3513.90     3664.22    344.21 o 
  -6   6   8     3129.56     3392.91    322.03 o 
  -5   6   8     6791.05     7464.00    432.33 o 
  -4   6   8      539.82      376.84    195.23 o 
  -3   6   8     6521.70     6741.53    440.12 o 
  -2   6   8     2709.45     2253.20    305.43 o 
  -1   6   8     4901.58     5083.21    340.96 o 
   0   6   8     4057.12     4412.49    322.80 o 
   1   6   8      546.98     1053.37    297.49 o 
   2   6   8     4562.55     4928.21    290.37 o 
   3   6   8       29.02      456.07    184.52 o 
   4   6   8     4172.64     4417.61    418.10 o 
   5   6   8      154.46      397.32    268.10 o 
   6   6   8      554.58      135.22    278.76 o 
  -9   7   8     1425.96      639.92    295.58 o 
  -8   7   8     2472.49     2464.79    324.66 o 
  -7   7   8     1064.38      890.58    330.26 o 
  -6   7   8     2670.70     2890.35    312.49 o 
  -5   7   8        5.12       18.68    272.86 o 
  -4   7   8     6198.29     7163.84    482.81 o 
  -3   7   8      580.92     1243.25    288.91 o 
  -2   7   8     9823.42    10347.10    496.66 o 
  -1   7   8     2884.57     2884.06    274.35 o 
   0   7   8     6444.21     6327.86    328.60 o 
   1   7   8     5213.69     5181.89    300.51 o 
   2   7   8      322.12       33.77    220.80 o 
   3   7   8     5419.28     5009.12    319.72 o 
   4   7   8      354.26      576.41    316.58 o 
   5   7   8     2076.95     2102.15    316.54 o 
   6   7   8      575.54      876.75    310.84 o 
  -9   8   8      169.43      447.52    307.57 o 
  -8   8   8     2314.33     2278.25    315.91 o 
  -7   8   8     1557.13     1420.50    416.49 o 
  -6   8   8     2495.32     3019.81    379.18 o 
  -5   8   8     3701.01     3662.26    335.49 o 
  -4   8   8      133.99     -106.78    195.75 o 
  -3   8   8     4283.14     3952.95    327.34 o 
  -2   8   8     4368.23     5188.94    375.52 o 
  -1   8   8     3358.41     3461.06    297.66 o 
   0   8   8      215.75      467.17    180.11 o 
   1   8   8       31.81      142.21    159.80 o 
   2   8   8     2798.72     3215.22    287.27 o 
   3   8   8      206.59      106.96    226.04 o 
   4   8   8     2418.12     2068.42    348.03 o 
   5   8   8       68.35      474.56    369.91 o 
   6   8   8      656.10     1442.08    375.25 o 
  -9   9   8     2423.20     2539.98    369.64 o 
  -8   9   8     2260.06     2281.31    330.50 o 
  -7   9   8     2291.51     2087.37    305.34 o 
  -6   9   8     6708.62     6005.04    551.82 o 
  -5   9   8        6.82     -201.03    226.19 o 
  -4   9   8    10189.06     9260.05    485.82 o 
  -3   9   8      982.89     1409.26    260.61 o 
  -2   9   8     9324.45     9322.76    475.25 o 
  -1   9   8     3947.69     4125.91    324.36 o 
   0   9   8     4968.44     5792.47    321.18 o 
   1   9   8     5927.74     6413.51    339.49 o 
   2   9   8      173.15      -63.79    221.77 o 
   3   9   8     5330.54     5794.77    359.81 o 
   4   9   8      477.73      303.81    532.72 o 
   5   9   8     2766.91     2915.01    349.02 o 
   6   9   8      617.36     1082.03    380.69 o 
  -9  10   8        9.52      141.21    538.20 o 
  -8  10   8     1954.53     2140.34    421.74 o 
  -7  10   8      315.00      222.56    238.49 o 
  -6  10   8      601.49      594.57    295.78 o 
  -5  10   8     1564.63     1375.94    264.68 o 
  -4  10   8       44.27       92.20    404.40 o 
  -3  10   8     2171.98     2375.82    283.05 o 
  -2  10   8     2441.24     2427.28    305.29 o 
  -1  10   8      857.79      980.86    289.83 o 
   0  10   8      113.30      114.52    190.20 o 
   1  10   8       16.65        5.89    175.89 o 
   2  10   8      824.31     1200.72    218.84 o 
   3  10   8        1.05      181.89    205.49 o 
   4  10   8      412.85     1071.33    442.25 o 
   5  10   8       25.94     -309.53    309.53 o 
   6  10   8      482.86      434.81    367.79 o 
  -9  11   8     3074.77     3324.27    510.81 o 
  -8  11   8     1463.26     1512.77    329.92 o 
  -7  11   8     1995.19     2270.76    357.72 o 
  -6  11   8     9673.59     9704.97    519.48 o 
  -5  11   8       18.83        1.02    225.25 o 
  -4  11   8    15511.32    15080.40    637.52 o 
  -3  11   8     1181.12     1207.56    250.87 o 
  -2  11   8     7313.01     7462.99    669.96 o 
  -1  11   8     5822.58     6328.43    459.93 o 
   0  11   8     3347.66     2859.91    295.67 o 
   1  11   8     9010.37     9251.38    472.13 o 
   2  11   8     1323.24     1292.38    223.45 o 
   3  11   8     4065.40     3902.06    277.39 o 
   4  11   8      177.55     -192.18    278.84 o 
   5  11   8     2248.68     1931.64    348.63 o 
   6  11   8      710.14      963.03    650.24 o 
  -8  12   8      684.70      479.98    296.27 o 
  -7  12   8        5.18      182.62    356.26 o 
  -6  12   8      298.43       12.20    248.86 o 
  -5  12   8       45.68      -46.81    209.83 o 
  -4  12   8       26.92      162.84    217.80 o 
  -3  12   8      511.19      994.68    286.02 o 
  -2  12   8       51.60      495.14    217.84 o 
  -1  12   8       51.88      444.90    204.49 o 
   0  12   8       22.87      -67.78    190.74 o 
   1  12   8        8.27      -55.99    175.91 o 
   2  12   8       84.66       77.31    265.91 o 
   3  12   8       49.48      384.21    222.08 o 
   4  12   8      170.31      618.00    283.83 o 
   5  12   8       14.51      331.96    382.11 o 
  -8  13   8     1562.47     1477.23    379.73 o 
  -7  13   8     1867.65     3009.45    358.94 o 
  -6  13   8     8618.81     8036.65    552.04 o 
  -5  13   8      316.40       59.36    237.09 o 
  -4  13   8    16303.43    15947.43    827.59 o 
  -3  13   8     1087.04      933.22    239.23 o 
  -2  13   8     6173.54     6814.69    508.38 o 
  -1  13   8     5523.59     5457.05    332.29 o 
   0  13   8     2149.75     2472.51    244.08 o 
   1  13   8     7678.99     7916.69    383.08 o 
   2  13   8     1038.76     1086.45    249.36 o 
   3  13   8     3646.39     3652.06    316.10 o 
   4  13   8      195.11      502.50    283.66 o 
   5  13   8     2191.91     2612.12    468.68 o 
  -8  14   8        2.43      -11.30    557.35 o 
  -7  14   8      430.34       56.24    304.63 o 
  -6  14   8       52.11     -315.86    315.86 o 
  -5  14   8      399.67      255.12    364.63 o 
  -4  14   8       16.15       11.18    462.90 o 
  -3  14   8        0.43      350.55    251.27 o 
  -2  14   8      456.36      796.78    237.67 o 
  -1  14   8       27.93       38.77    203.37 o 
   0  14   8       11.76     -130.89    395.27 o 
   1  14   8       14.77      406.30    243.23 o 
   2  14   8      498.82      597.66    227.27 o 
   3  14   8        0.89      258.30    298.62 o 
   4  14   8        5.39     -109.47    383.53 o 
   5  14   8        0.50      540.96    565.16 o 
  -8  15   8     1813.27     1817.45    402.85 o 
  -7  15   8     1650.87     1511.32    378.27 o 
  -6  15   8     7365.02     7053.86    548.07 o 
  -5  15   8      446.14      410.41    275.63 o 
  -4  15   8    11914.30    10404.28    602.63 o 
  -3  15   8     1030.23      937.74    277.61 o 
  -2  15   8     6174.29     6789.13    418.17 o 
  -1  15   8     4846.98     5032.61    411.12 o 
   0  15   8     2231.30     2100.06    272.84 o 
   1  15   8     5313.81     4773.18    364.81 o 
   2  15   8      697.86      722.58    245.51 o 
   3  15   8     3876.89     3449.96    327.00 o 
   4  15   8       10.24     -338.01    338.01 o 
   5  15   8     1802.92     1426.86    502.01 o 
  -7  16   8     1037.66      980.82    348.65 o 
  -6  16   8      108.45     -126.37    374.88 o 
  -5  16   8     1140.27     2062.91    388.44 o 
  -4  16   8      356.27      283.94    310.22 o 
  -3  16   8      898.28     1187.79    288.92 o 
  -2  16   8     1311.50     1269.08    326.51 o 
  -1  16   8      479.00      -21.16    271.88 o 
   0  16   8      218.21      302.90    282.13 o 
   1  16   8        1.22      -23.92    221.41 o 
   2  16   8      603.63      812.89    269.08 o 
   3  16   8        8.59      538.31    264.36 o 
   4  16   8      334.47      126.39    403.62 o 
  -7  17   8     1068.21     1024.54    401.50 o 
  -6  17   8     5240.51     5501.33    642.97 o 
  -5  17   8      412.34      931.80    330.49 o 
  -4  17   8     6488.30     6685.36    500.58 o 
  -3  17   8      273.43      506.86    283.25 o 
  -2  17   8     5543.58     5402.75    389.02 o 
  -1  17   8     3335.58     3603.58    334.77 o 
   0  17   8     1943.99     1797.64    374.55 o 
   1  17   8     3682.27     3677.22    348.36 o 
   2  17   8      362.29     -182.81    297.49 o 
   3  17   8     3395.84     3006.78    415.65 o 
   4  17   8       87.47       21.97    431.94 o 
  -7  18   8     1261.42     1298.19    566.46 o 
  -6  18   8      404.40      148.41    633.59 o 
  -5  18   8     2154.18     2018.62    383.84 o 
  -4  18   8      572.39     1027.33    323.72 o 
  -3  18   8     2595.43     2084.17    319.66 o 
  -2  18   8     1287.96      807.04    264.82 o 
  -1  18   8      678.37     1043.70    366.50 o 
   0  18   8     1259.41     1217.66    275.62 o 
   1  18   8       81.70      355.85    319.19 o 
   2  18   8      623.05      458.74    283.07 o 
   3  18   8        6.35      446.65    345.92 o 
   4  18   8      881.95      346.02    578.14 o 
  -6  19   8     2467.93     2802.16    443.91 o 
  -5  19   8      369.96      169.15    436.38 o 
  -4  19   8     2961.55     3020.31    408.99 o 
  -3  19   8       36.23      -16.63    288.96 o 
  -2  19   8     4902.83     6396.63    500.42 o 
  -1  19   8     1348.51     1023.40    381.86 o 
   0  19   8     1926.76     2107.65    318.50 o 
   1  19   8     2268.00     1864.51    312.52 o 
   2  19   8      216.85      -87.73    271.94 o 
   3  19   8     2549.84     2144.72   1489.21 o 
  -6  20   8      360.66      693.12    381.76 o 
  -5  20   8     2729.42     2615.91    418.93 o 
  -4  20   8      397.38      586.57    407.04 o 
  -3  20   8     3726.05     3405.48    387.40 o 
  -2  20   8     1213.16     2476.24    411.60 o 
  -1  20   8     1026.28      712.66    326.75 o 
   0  20   8     1813.09     1578.58    477.45 o 
   1  20   8      193.92       12.39    255.55 o 
   2  20   8      820.68     1176.43    327.56 o 
  -5  21   8      177.85      669.33    376.27 o 
  -4  21   8     1601.21     1255.02    379.53 o 
  -3  21   8       23.85       64.55    274.54 o 
  -2  21   8     2752.65     2872.37    394.11 o 
  -1  21   8      415.62      813.97    373.11 o 
   0  21   8     1515.66     1572.00    312.72 o 
   1  21   8     1412.44     1243.29    355.28 o 
   2  21   8      282.86       77.26    306.72 o 
  -4  22   8       55.45      553.80    399.24 o 
  -3  22   8     3781.02     4285.45    474.04 o 
  -2  22   8      968.93      735.37    360.71 o 
  -1  22   8     2013.17     2751.43    423.79 o 
   0  22   8     2169.85     2648.82    425.10 o 
   1  22   8      470.52      392.33    353.77 o 
  -3  23   8       10.10     -103.36    358.31 o 
  -2  23   8     1018.42     1428.92    395.60 o 
  -1  23   8       21.24      176.92    346.59 o 
   0  23   8      955.93     1047.96    393.70 o 
  -9   1   9     4234.12     4812.10    433.72 o 
  -8   1   9      153.86      835.68    451.69 o 
  -7   1   9     8096.02     7749.48    478.45 o 
  -6   1   9     1294.07     1811.37    305.14 o 
  -5   1   9     7767.98     7615.54    454.71 o 
  -4   1   9     6542.10     6840.97    627.17 o 
  -3   1   9     7120.46     6923.80    427.82 o 
  -2   1   9    16870.68    16547.72    669.98 o 
  -1   1   9      188.00      -26.33    185.95 o 
   0   1   9    17177.52    17272.52    671.90 o 
   1   1   9     2327.16     2170.02    289.69 o 
   2   1   9     9124.44     8492.18    530.11 o 
   3   1   9     3721.46     3832.86    428.81 o 
   5   1   9     3028.69     2623.08    491.66 o 
  -9   2   9       44.87     -243.89    366.98 o 
  -8   2   9      168.43       41.22    257.79 o 
  -7   2   9        3.84      237.81    369.43 o 
  -6   2   9      822.48      879.58    258.92 o 
  -5   2   9       25.69     -103.98    212.63 o 
  -4   2   9      190.27      233.53    241.16 o 
  -3   2   9      608.73      785.12    221.33 o 
  -2   2   9      741.53      961.26    436.42 o 
  -1   2   9     1668.38     1608.69    237.43 o 
   0   2   9       83.30      127.43    276.24 o 
   1   2   9     1118.57     1136.12    261.89 o 
   2   2   9      283.06      389.72    214.86 o 
   3   2   9       32.20      229.96    243.98 o 
   4   2   9      296.94        9.88    458.15 o 
   5   2   9        5.04     -321.29    321.29 o 
  -9   3   9     3477.12     3716.21    416.10 o 
  -8   3   9       39.85      -94.71    268.18 o 
  -7   3   9     6668.57     6932.06    634.64 o 
  -6   3   9     1110.76     1507.62    281.61 o 
  -5   3   9     8526.32     8016.40    467.60 o 
  -4   3   9     6268.85     6156.15    416.09 o 
  -3   3   9     4560.48     4756.81    404.29 o 
  -2   3   9    12011.27    12339.54    569.64 o 
  -1   3   9      274.28      190.36    196.85 o 
   0   3   9    14500.59    14145.07    603.85 o 
   1   3   9     1777.68     1734.72    248.75 o 
   2   3   9     6141.18     6555.73    406.51 o 
   3   3   9     3637.29     3735.67    333.47 o 
   4   3   9     1691.31     1077.81    666.47 o 
   5   3   9     2285.29     1706.04    552.06 o 
  -9   4   9      169.60     -120.02    380.26 o 
  -8   4   9      872.63      930.80    299.88 o 
  -7   4   9       64.51      514.93    277.64 o 
  -6   4   9     2442.61     3058.97    467.69 o 
  -5   4   9      252.42      537.35    229.59 o 
  -4   4   9     1770.14     2274.40    292.91 o 
  -3   4   9     1681.25     2123.85    351.46 o 
  -2   4   9     1175.18      883.90    267.25 o 
  -1   4   9     4397.82     4158.48    332.90 o 
   0   4   9       86.37     -191.44    191.44 o 
   1   4   9     2108.47     2165.90    285.63 o 
   2   4   9     1509.96     1801.90    269.31 o 
   3   4   9      360.08      444.92    233.53 o 
   4   4   9      952.19       93.99    581.16 o 
   5   4   9       37.51     -451.06    451.06 o 
  -9   5   9     3003.71     2773.65    390.92 o 
  -8   5   9        5.26      401.23    277.14 o 
  -7   5   9     5324.11     5951.34    438.32 o 
  -6   5   9      726.66      773.90    396.00 o 
  -5   5   9     6285.54     6090.58    419.32 o 
  -4   5   9     6130.33     6213.54    420.47 o 
  -3   5   9     1413.80     2123.64    427.65 o 
  -2   5   9     9376.63     9430.16    515.24 o 
  -1   5   9      121.87      124.37    254.14 o 
   0   5   9    10515.85    10462.16    511.00 o 
   1   5   9      414.02      246.35    214.06 o 
   2   5   9     4207.99     4359.15    343.95 o 
   3   5   9     1981.49     1746.38    335.38 o 
   4   5   9     1839.23     2044.64    522.95 o 
   5   5   9     2025.14     2051.28    517.85 o 
  -9   6   9      100.60     -295.47    295.47 o 
  -8   6   9     2549.33     2708.22    389.51 o 
  -7   6   9       44.03      243.28    245.76 o 
  -6   6   9     3215.09     3320.60    349.22 o 
  -5   6   9      744.84     1172.01    333.00 o 
  -4   6   9     3351.12     3328.79    329.21 o 
  -3   6   9     4014.42     3803.28    343.06 o 
  -2   6   9      710.13      400.42    233.85 o 
  -1   6   9     9430.73     9208.79    610.05 o 
   0   6   9        3.43      691.90    330.92 o 
   1   6   9     4094.41     3904.49    339.69 o 
   2   6   9     1763.22     1523.41    301.64 o 
   3   6   9      904.86      323.15    323.74 o 
   4   6   9     1624.22     2453.88    574.02 o 
   5   6   9      111.50      600.84    452.44 o 
  -8   7   9        3.48     -274.28    274.28 o 
  -7   7   9     3571.98     3306.85    369.67 o 
  -6   7   9      752.44      948.30    297.62 o 
  -5   7   9     3930.43     3409.42    345.97 o 
  -4   7   9     3848.41     4069.28    473.06 o 
  -3   7   9      997.98     1033.83    248.54 o 
  -2   7   9     4782.05     4707.88    405.25 o 
  -1   7   9       12.67     -133.13    221.07 o 
   0   7   9     3253.11     3740.69    329.55 o 
   1   7   9      211.32      559.73    231.92 o 
   2   7   9     3383.23     3665.87    336.85 o 
   3   7   9      969.16     1547.80    338.75 o 
   4   7   9     1338.21     2060.94    570.04 o 
   5   7   9     1490.75     1647.43    492.15 o 
  -8   8   9     4294.66     3608.85    394.46 o 
  -7   8   9        6.33      388.09    375.61 o 
  -6   8   9     4298.43     4432.78    397.29 o 
  -5   8   9     1944.72      978.54    348.70 o 
  -4   8   9     5108.94     6079.12    423.46 o 
  -3   8   9     5314.02     5631.05    566.21 o 
  -2   8   9     1015.69     1007.70    248.73 o 
  -1   8   9     6832.75     6748.04    416.98 o 
   0   8   9       73.35     -219.95    219.95 o 
   1   8   9     4938.93     4899.33    362.33 o 
   2   8   9     1770.65     2496.54    339.93 o 
   3   8   9     1554.05     1187.84    405.74 o 
   4   8   9     1795.35     1289.43    536.47 o 
   5   8   9      159.26      135.59    358.27 o 
  -8   9   9       16.24      152.77    310.17 o 
  -7   9   9     1884.39     2343.29    352.36 o 
  -6   9   9      585.96      508.20    331.14 o 
  -5   9   9     1513.74     1442.06    289.44 o 
  -4   9   9     1504.04      923.75    271.90 o 
  -3   9   9      273.78      239.09    237.44 o 
  -2   9   9     3571.45     2826.53    310.60 o 
  -1   9   9        6.18      284.34    226.56 o 
   0   9   9     1477.58     2492.40    350.34 o 
   1   9   9        5.05      187.76    371.86 o 
   2   9   9     2081.83     2053.64    299.25 o 
   3   9   9      297.83      669.68    596.36 o 
   4   9   9      985.31      972.51    542.30 o 
   5   9   9      665.65      639.28    391.91 o 
  -8  10   9     4823.72     5219.56    518.94 o 
  -7  10   9       76.24      342.12    304.17 o 
  -6  10   9     5828.10     5948.48    476.72 o 
  -5  10   9     3256.36     3547.14    359.99 o 
  -4  10   9     3795.93     3613.52    438.49 o 
  -3  10   9     7659.59     7693.51    467.94 o 
  -2  10   9      879.96     1232.44    262.81 o 
  -1  10   9     6857.13     6947.81    427.97 o 
   0  10   9      111.23      117.40    300.18 o 
   1  10   9     6362.12     5221.56    465.20 o 
   2  10   9      790.76     1170.55    267.97 o 
   3  10   9     2349.52     2118.64    331.08 o 
   4  10   9     1637.47     1345.47    524.04 o 
  -8  11   9       34.40      342.22    331.47 o 
  -7  11   9     1062.04     1148.75    403.81 o 
  -6  11   9      222.52      159.97    255.05 o 
  -5  11   9      430.26      258.47    257.47 o 
  -4  11   9      356.14      216.38    262.38 o 
  -3  11   9       54.89     -133.98    226.34 o 
  -2  11   9      806.60      782.69    295.64 o 
  -1  11   9        8.58      138.01    230.10 o 
   0  11   9      423.28      360.99    237.66 o 
   1  11   9        2.75       13.94    252.26 o 
   2  11   9      362.35      220.40    254.85 o 
   3  11   9      189.49      426.04    297.27 o 
   4  11   9      509.50      249.45    437.05 o 
  -7  12   9      196.85      823.36    343.82 o 
  -6  12   9     7108.98     6417.71    522.02 o 
  -5  12   9     2224.21     2919.68    565.53 o 
  -4  12   9     3422.55     3563.91    362.86 o 
  -3  12   9     6972.46     7242.98    466.34 o 
  -2  12   9      704.12      231.21    361.62 o 
  -1  12   9     6144.16     6415.90    484.28 o 
   0  12   9       38.50      681.21    317.47 o 
   1  12   9     4567.92     5490.35    396.74 o 
   2  12   9      576.07      847.68    532.48 o 
   3  12   9     2360.61     2982.87    365.11 o 
   4  12   9     2221.00     1769.81   1060.10 o 
  -7  13   9       12.28      266.48    357.27 o 
  -6  13   9        2.61     -186.24    304.04 o 
  -5  13   9        2.98      -47.68    625.08 o 
  -4  13   9      128.78       45.88    395.87 o 
  -3  13   9       83.69      422.27    296.90 o 
  -2  13   9        0.50       41.33    263.53 o 
  -1  13   9       20.19        2.79    325.47 o 
   0  13   9      220.22       52.19    431.60 o 
   1  13   9        2.62       80.87    580.31 o 
   2  13   9       97.34      663.48    317.59 o 
   3  13   9        3.02      -65.27    390.33 o 
   4  13   9       98.17     -118.30    573.65 o 
  -7  14   9      155.55      655.81    369.80 o 
  -6  14   9     5544.26     6232.82    550.44 o 
  -5  14   9     2535.98     2530.56    406.24 o 
  -4  14   9     3596.08     4112.64    445.10 o 
  -3  14   9     6030.91     6110.24    502.51 o 
  -2  14   9      734.19      189.16    786.42 o 
  -1  14   9     5922.92     6032.91    618.03 o 
   0  14   9       21.37     -231.38    782.20 o 
   1  14   9     4379.54     4529.69    444.67 o 
   2  14   9      431.36       63.73    313.25 o 
   3  14   9     2668.65     1991.60    494.74 o 
  -7  15   9      142.81      759.66    763.08 o 
  -6  15   9      238.42      297.20    360.02 o 
  -5  15   9       90.91      387.57    417.94 o 
  -4  15   9      102.19       86.02    388.21 o 
  -3  15   9        7.13      369.98    636.91 o 
  -2  15   9      210.00      375.74    283.80 o 
  -1  15   9       18.66      573.02    295.19 o 
   0  15   9        8.08     -256.25    256.25 o 
   1  15   9        4.88      634.47    406.66 o 
   2  15   9       18.82     -361.46    361.46 o 
   3  15   9       15.99      300.05    492.46 o 
  -6  16   9     4582.69     5354.25    688.74 o 
  -5  16   9     1892.15     1674.21    486.60 o 
  -4  16   9     3149.62     3204.15    789.80 o 
  -3  16   9     3663.70     3692.70    424.33 o 
  -2  16   9      621.24     1170.94    363.99 o 
  -1  16   9     5186.61     4601.54    596.20 o 
   0  16   9        1.48       50.38    293.14 o 
   1  16   9     3483.21     3609.43    584.35 o 
   2  16   9      570.53      741.88    426.21 o 
   3  16   9     1760.72     1730.90    520.07 o 
  -6  17   9      252.63      713.76    376.06 o 
  -5  17   9      415.39      373.73    464.59 o 
  -4  17   9      709.84     1035.05    392.75 o 
  -3  17   9       89.54      -15.40    397.84 o 
  -2  17   9      437.37      142.85    297.17 o 
  -1  17   9       18.37      -98.54    701.49 o 
   0  17   9      336.20     -181.31    414.00 o 
   1  17   9       21.40      692.02    341.58 o 
   2  17   9      188.52       60.05    332.38 o 
  -5  18   9      831.87      721.81    710.40 o 
  -4  18   9     2353.94     2790.83    814.69 o 
  -3  18   9     2234.38     1675.57    611.55 o 
  -2  18   9      801.61     1012.63    342.91 o 
  -1  18   9     4401.35     4705.00    475.26 o 
   0  18   9       21.25     -219.24    406.47 o 
   1  18   9     2829.93     3286.46    464.16 o 
   2  18   9      632.55      944.29    398.24 o 
  -4  19   9     1400.85     1158.28    392.01 o 
  -3  19   9      248.99      -28.55    547.96 o 
  -2  19   9     1043.55      291.68    353.74 o 
  -1  19   9        2.78      664.64    433.40 o 
   0  19   9      971.64     2114.63    439.99 o 
   1  19   9       62.97      107.18    339.84 o 
  -3  20   9     1458.43     1807.15    415.19 o 
  -2  20   9      760.27      891.78    359.76 o 
  -1  20   9     2429.46     2677.83    479.46 o 
   0  20   9        4.04      182.56    347.34 o 
  -8   0  10     1005.51     1049.05    472.23 o 
  -7   0  10     4920.71     5777.12    665.67 o 
  -6   0  10     6723.76     6649.17    661.14 o 
  -5   0  10     1130.59     1767.88    421.79 o 
  -4   0  10    15953.45    16134.24   1010.90 o 
  -3   0  10       96.24      -78.29    605.65 o 
  -2   0  10    10516.67    10139.93    770.20 o 
  -1   0  10     3976.90     3664.08    489.07 o 
   0   0  10     2943.02     2859.52    464.54 o 
   1   0  10     6124.22     4948.15    661.40 o 
   2   0  10      550.53     -169.31    441.78 o 
   3   0  10     4412.42     1314.36    780.51 o 
   4   0  10        5.64     -509.81    509.81 o 
  -8   1  10       28.72     -213.99    285.85 o 
  -7   1  10       84.64     -134.00    283.27 o 
  -6   1  10       96.17      370.98    365.52 o 
  -5   1  10      283.73      798.94    272.75 o 
  -4   1  10        0.06       -5.97    239.70 o 
  -3   1  10      133.59      724.97    493.31 o 
  -2   1  10       66.65      159.85    220.82 o 
  -1   1  10      152.79      202.76    227.01 o 
   0   1  10       39.60       -4.74    211.79 o 
   1   1  10        9.94     -218.77    218.77 o 
   2   1  10       57.78      190.06    252.29 o 
   3   1  10       27.45      116.77    843.01 o 
   4   1  10       97.21     1625.35    633.28 o 
  -8   2  10      998.00      885.02    418.14 o 
  -7   2  10     4535.46     4659.89    438.23 o 
  -6   2  10     5704.43     5934.63    445.62 o 
  -5   2  10     1173.11     1503.27    299.81 o 
  -4   2  10    12714.71    11801.30    603.54 o 
  -3   2  10      151.82      176.28    236.51 o 
  -2   2  10     9546.77     8884.22    497.94 o 
  -1   2  10     3531.83     3418.03    327.22 o 
   0   2  10     3848.65     4057.95    386.36 o 
   1   2  10     5852.80     5511.51    400.62 o 
   2   2  10     1071.34      880.04    313.63 o 
   3   2  10     3410.23     3818.61    695.24 o 
   4   2  10       12.27       53.18    548.95 o 
  -8   3  10      407.53      836.69    498.42 o 
  -7   3  10      631.41      660.94    317.36 o 
  -6   3  10      929.31      634.16    283.84 o 
  -5   3  10     1661.98     1779.45    312.58 o 
  -4   3  10        1.30     -220.55    244.82 o 
  -3   3  10     1268.70     1318.70    280.09 o 
  -2   3  10     1047.02     1083.10    257.99 o 
  -1   3  10     1296.37      826.72    257.41 o 
   0   3  10      740.90     1018.69    274.95 o 
   1   3  10       81.69       16.22    347.97 o 
   2   3  10      253.60     -116.52    306.76 o 
   3   3  10        7.50      106.01    560.04 o 
   4   3  10      203.65     -616.63    648.73 o 
  -8   4  10      931.34      812.19    522.56 o 
  -7   4  10     2978.33     2618.19    380.78 o 
  -6   4  10     4572.77     4689.86    418.53 o 
  -5   4  10     1180.17     1221.05    304.42 o 
  -4   4  10     9136.20     9912.73    554.81 o 
  -3   4  10       67.33      925.35    340.54 o 
  -2   4  10     8145.41     7996.40    482.99 o 
  -1   4  10     1684.60     1843.58    283.42 o 
   0   4  10     3501.67     3371.79    345.03 o 
   1   4  10     4444.12     3666.83    426.01 o 
   2   4  10      755.10      720.46    265.11 o 
   3   4  10     3761.02     4575.04   1259.45 o 
   4   4  10        8.06     -513.58    692.66 o 
  -8   5  10     1367.59     1372.32    379.84 o 
  -7   5  10     1279.06      390.31    301.74 o 
  -6   5  10     1402.42     1240.91    312.26 o 
  -5   5  10     3547.25     3365.74    379.09 o 
  -4   5  10        2.39     -193.53    241.75 o 
  -3   5  10     4196.45     3752.74    369.67 o 
  -2   5  10     1306.41     1768.26    296.28 o 
  -1   5  10     2032.78     2054.18    307.80 o 
   0   5  10     1458.43     1155.02    279.75 o 
   1   5  10      162.75       52.20    464.52 o 
   2   5  10     1004.43      228.34    296.03 o 
   3   5  10        3.42      609.46    526.75 o 
   4   5  10      707.23      603.12    799.09 o 
  -7   6  10     1287.27     1629.94    355.29 o 
  -6   6  10     3016.01     3274.31    499.15 o 
  -5   6  10     1044.81     1043.32    304.84 o 
  -4   6  10     4165.30     4061.49    390.82 o 
  -3   6  10       29.99     -290.18    290.18 o 
  -2   6  10     5746.22     5394.12    415.16 o 
  -1   6  10     1124.11     1339.97    273.48 o 
   0   6  10     3945.48     4188.32    366.14 o 
   1   6  10     2230.01     2721.46    339.99 o 
   2   6  10      784.59     1057.08    295.95 o 
   3   6  10     3199.78     2940.80    625.93 o 
   4   6  10        9.12     1022.55    550.48 o 
  -7   7  10     1322.12     1075.50    348.70 o 
  -6   7  10     1277.29      896.26    360.89 o 
  -5   7  10     4665.80     3949.98    434.53 o 
  -4   7  10       27.35       96.41    259.93 o 
  -3   7  10     6333.38     6272.91    492.08 o 
  -2   7  10     1322.21     1372.16    289.93 o 
  -1   7  10     3154.63     2966.71    334.65 o 
   0   7  10     2221.59     2196.27    312.21 o 
   1   7  10      800.75     1059.69    345.42 o 
   2   7  10     1990.83     1548.66    318.11 o 
   3   7  10       20.29     -361.35    463.25 o 
  -7   8  10      546.90      483.65    333.22 o 
  -6   8  10     1572.37     1386.61    346.75 o 
  -5   8  10      762.94     1256.19    299.14 o 
  -4   8  10     1461.99     1788.21    407.46 o 
  -3   8  10       37.33      451.62    430.63 o 
  -2   8  10     3392.39     3771.63    364.42 o 
  -1   8  10      374.34      525.91    366.22 o 
   0   8  10     3290.64     3261.55    345.93 o 
   1   8  10      846.77     2052.54    565.78 o 
   2   8  10      722.89      463.91    327.97 o 
   3   8  10     1924.35      592.98    812.60 o 
  -7   9  10     2037.56     2972.91    415.36 o 
  -6   9  10     1495.33     1207.49    324.27 o 
  -5   9  10     5657.12     5692.93    461.26 o 
  -4   9  10      133.07     -129.18    253.68 o 
  -3   9  10     6870.78     6814.54    477.19 o 
  -2   9  10      799.94      610.01    259.10 o 
  -1   9  10     4254.12     4124.91    376.57 o 
   0   9  10     2605.24     3160.46    349.89 o 
   1   9  10     1762.13     1577.55    304.57 o 
   2   9  10     2526.84     2099.64    348.03 o 
   3   9  10       30.08     -412.15    412.15 o 
  -7  10  10      376.47      696.32    344.27 o 
  -6  10  10      230.00     -270.73    270.73 o 
  -5  10  10       67.50      271.15    368.69 o 
  -4  10  10      565.01      460.75    284.71 o 
  -3  10  10       78.31      342.31    269.12 o 
  -2  10  10     1546.85     1565.51    302.96 o 
  -1  10  10       19.55      102.38    270.42 o 
   0  10  10     1543.79     1687.67    306.15 o 
   1  10  10      627.96      625.12    290.24 o 
   2  10  10      445.89      691.32    309.42 o 
   3  10  10      932.14      640.59    433.17 o 
  -6  11  10     1265.93     1611.41    353.11 o 
  -5  11  10     4587.74     4797.88    443.73 o 
  -4  11  10       40.59     -182.00    271.47 o 
  -3  11  10     7563.81     7797.92    506.85 o 
  -2  11  10      262.50      514.69    265.71 o 
  -1  11  10     4653.30     4800.49    413.56 o 
   0  11  10     2713.43     3087.97    358.49 o 
   1  11  10     1954.89     2083.37    370.25 o 
   2  11  10     4148.88     3699.15    408.20 o 
   3  11  10      200.38      431.87    432.99 o 
  -6  12  10        9.61     1129.00    389.75 o 
  -5  12  10       15.55      294.62    374.86 o 
  -4  12  10      142.61      257.04    353.26 o 
  -3  12  10      146.22      577.58    297.64 o 
  -2  12  10      248.62        9.13    379.18 o 
  -1  12  10       23.31      125.70    263.71 o 
   0  12  10      649.00      249.95    332.26 o 
   1  12  10      105.23      673.66    411.43 o 
   2  12  10      130.75      407.15    844.70 o 
  -6  13  10     1238.82     1819.04    418.43 o 
  -5  13  10     4057.34     3377.59    468.46 o 
  -4  13  10      178.43      474.82    329.79 o 
  -3  13  10     6618.47     6304.16    538.60 o 
  -2  13  10       81.40     -289.35    289.35 o 
  -1  13  10     5148.65     5336.08    489.10 o 
   0  13  10     2166.40     2339.20    404.66 o 
   1  13  10     2093.50     2184.98    399.91 o 
   2  13  10     4072.64     4331.55    491.35 o 
  -5  14  10        4.52     -323.82    323.82 o 
  -4  14  10       18.31     -328.27    328.27 o 
  -3  14  10       47.05      838.22    487.12 o 
  -2  14  10        3.09      274.46    341.00 o 
  -1  14  10       29.94      311.42    346.94 o 
   0  14  10       50.33      267.79    348.74 o 
   1  14  10        7.10      929.56    598.05 o 
  -5  15  10     3665.32     2952.51    619.73 o 
  -4  15  10      276.34      694.89    388.21 o 
  -3  15  10     4322.74     5145.12    660.47 o 
  -2  15  10      237.61       69.47    340.83 o 
  -1  15  10     5052.63     4952.70    505.24 o 
   0  15  10     1919.99     2149.85    423.66 o 
   1  15  10     1751.37     2223.63    532.08 o 
  -4  16  10      219.93       56.69    393.64 o 
  -3  16  10       17.33      753.50    446.77 o 
  -2  16  10      136.19      572.95    379.93 o 
  -1  16  10      205.19      208.97    371.21 o 
   0  16  10      248.99      955.50    884.23 o 
  -3  17  10     3461.33     3969.21    538.55 o 
  -2  17  10      148.67      906.51    393.24 o 
  -1  17  10     3852.01     4256.76    711.85 o 
  -6   1  11     6068.42     5219.19    478.48 o 
  -5   1  11     1732.53     2099.41    371.86 o 
  -4   1  11     4718.90     5081.48    494.69 o 
  -3   1  11     4917.21     4881.00    428.22 o 
  -2   1  11     1814.66     1555.17    303.78 o 
  -1   1  11     4829.57     4511.71    400.83 o 
   0   1  11      160.70      114.79    300.22 o 
   1   1  11     3778.97     3935.41    397.24 o 
   2   1  11      135.43      714.64    785.57 o 
  -6   2  11       22.87      231.52    317.06 o 
  -5   2  11      145.53      523.56    376.74 o 
  -4   2  11      227.56     -263.18    263.18 o 
  -3   2  11       44.69     -207.23    262.64 o 
  -2   2  11      194.62      -85.38    399.61 o 
  -1   2  11        1.45        0.78    318.16 o 
   0   2  11      103.48      403.89    338.61 o 
   1   2  11       27.61      151.53    287.05 o 
   2   2  11      387.36       72.85    374.11 o 
  -6   3  11     5164.79     5644.38    536.83 o 
  -5   3  11     1501.40     1408.44    339.54 o 
  -4   3  11     4777.14     4761.57    434.58 o 
  -3   3  11     3608.60     3564.98    375.80 o 
  -2   3  11     1845.25     1596.80    308.54 o 
  -1   3  11     5015.65     4693.73    403.89 o 
   0   3  11      354.59      888.89    474.03 o 
   1   3  11     3272.05     3961.92    407.65 o 
   2   3  11      224.96      185.55    385.96 o 
  -6   4  11       94.50      -23.60    303.36 o 
  -5   4  11      853.65      532.17    305.67 o 
  -4   4  11      734.29      815.69    328.46 o 
  -3   4  11      259.83      457.00    366.99 o 
  -2   4  11      876.61     1214.24    304.22 o 
  -1   4  11        9.12      311.74    340.73 o 
   0   4  11      564.37      938.32    303.55 o 
   1   4  11        2.93      215.72    410.63 o 
   2   4  11      621.27       24.60    614.19 o 
  -6   5  11     3916.61     4028.46    473.31 o 
  -5   5  11      744.47      567.58    320.69 o 
  -4   5  11     4005.06     3913.78    420.54 o 
  -3   5  11     2358.25     2317.84    358.93 o 
  -2   5  11     1666.27     1433.30    313.21 o 
  -1   5  11     4358.40     3769.68    381.67 o 
   0   5  11      122.23      664.95    318.27 o 
   1   5  11     3773.36     3690.03    385.83 o 
   2   5  11      193.60     -179.66    385.63 o 
  -6   6  11      120.73      175.62    346.18 o 
  -5   6  11     2071.70     1727.73    370.00 o 
  -4   6  11      898.10      940.12    328.60 o 
  -3   6  11      515.51       89.55    296.30 o 
  -2   6  11     1619.11     1715.92    334.12 o 
  -1   6  11        9.59     -181.72    264.82 o 
   0   6  11     2188.04     2539.85    351.66 o 
   1   6  11        2.42      898.50    692.40 o 
   2   6  11     1253.57     1430.62    475.38 o 
  -6   7  11     2366.27     2562.05    397.50 o 
  -5   7  11      158.97       96.35    328.78 o 
  -4   7  11     2772.62     3403.23    621.80 o 
  -3   7  11     1738.67     1860.61    452.33 o 
  -2   7  11     2321.53     2938.53    383.14 o 
  -1   7  11     2462.54     2323.53    358.10 o 
   0   7  11       69.34      743.46    316.67 o 
   1   7  11     3006.13     3600.57    402.59 o 
  -5   8  11     3044.51     3316.90    431.43 o 
  -4   8  11     1191.18     1171.96    475.01 o 
  -3   8  11     1346.62     1249.88    335.17 o 
  -2   8  11     2539.72     2590.95    369.06 o 
  -1   8  11      231.61       71.23    310.69 o 
   0   8  11     3078.56     3585.72    492.08 o 
   1   8  11        2.36      523.40    378.57 o 
  -5   9  11        6.61      505.76    488.67 o 
  -4   9  11     1492.02     1118.67    353.72 o 
  -3   9  11      658.77      558.66    314.75 o 
  -2   9  11     1132.27     1288.71    510.02 o 
  -1   9  11     1594.51     1063.52    335.94 o 
   0   9  11       28.48      350.29    302.07 o 
   1   9  11     2503.28     2442.75    375.77 o 
  -5  10  11     3482.41     3373.28    436.39 o 
  -4  10  11     1132.41     2451.91    708.32 o 
  -3  10  11     1846.59     1306.40    419.55 o 
  -2  10  11     3699.30     3002.40    400.05 o 
  -1  10  11      470.35      408.19    312.69 o 
   0  10  11     4432.94     3969.57    496.80 o 
  -4  11  11      789.25      727.13    607.41 o 
  -3  11  11       38.70      492.15    305.80 o 
  -2  11  11      270.94      108.29    307.63 o 
  -1  11  11      672.54      895.76    513.36 o 
   0  11  11       91.24      216.09    689.28 o 
  -3  12  11     2521.67     1003.09    886.94 o 
  -2  12  11     3578.67     4500.54    501.90 o 
  -1  12  11      702.71      525.64    366.53 o 
  -3   0  12     3446.01     3731.97    604.07 o 
  -2   0  12       29.71     -533.85    533.85 o 
  -3   1  12       15.73       -0.81    311.53 o 
  -2   1  12       26.55     -292.77    292.77 o 
  -3   2  12     3329.99     3662.00    425.99 o 
  -2   2  12        6.78     -229.70    297.41 o 
  -2   3  12      345.19      303.26    319.92 o 
                                                 
